# Supplementary material for: Assembly of hundreds of novel bacterial genomes from the chicken caecum
Source: Genome Biol. 2020 Feb 12;21:34. doi: 10.1186/s13059-020-1947-1 (PMC7014784; doi:10.1186/s13059-020-1947-1)
Supplement: Supplementary file 2 — Additional file 2: Dataset 1. Average coverage of MAGs in all samples. Coverage was calculated by mapping MAG scaffolds to the adaptor trimmed Illumina reads for each sample. The average coverage of the scaffolds from a MAG within a sample were taken as the average abundance of that MAG in the sample. [file 13059_2020_1947_MOESM2_ESM.xlsx]

## Sheet: Sheet1
MAG	Chicken_1	Chicken_2	Chicken_3	Chicken_4	Chicken_5	Chicken_6	Chicken_7	Chicken_8	Chicken_9	Chicken_10	Chicken_11	Chicken_12	Chicken_13	Chicken_14	Chicken_15	Chicken_16	Chicken_17	Chicken_18	Chicken_19	Chicken_20	Chicken_21	Chicken_22	Chicken_23	Chicken_24
CMAG_1	0.917633	3.13102	42.0651	7.66116	34.8518	8.12614	6.21675	10.5887	8.50698	2.12712	26.7278	19.0055	21.4615	23.875	10.8036	2.25595	2.69504	10.1438	9.02629	5.98699	17.9427	26.243	8.66189	6.72916
CMAG_2	22.7125	29.2223	33.0661	17.8352	12.0425	14.2394	20.1026	38.1231	4.88462	14.2194	31.4956	29.3177	71.0912	31.5561	15.025	22.86	12.4126	25.9543	20.8753	25.3883	44.8424	22.3316	31.3758	44.6676
CMAG_3	0.0492258	0.859904	1.9276	0.237573	1.51733	0.0788977	0.161576	0.131066	3.95152	0.0703093	2.72015	0.219664	1.1154	0.0628328	0.105244	0.137331	4.12462	1.79006	0.28164	0.141806	0.495132	0.0902488	0.366034	0.300444
CMAG_4	0.598176	3.36037	8.62339	2.03177	8.82332	4.36174	6.25309	8.09971	2.79852	5.25805	5.7755	4.34744	6.9367	5.20106	5.19566	1.11142	3.81553	33.4051	6.01097	2.10139	4.24569	7.92665	5.72006	2.45722
CMAG_5	2.22977	0.0658528	0.0776643	0.89266	0.127993	0.954829	0.195871	0.0960633	4.01343	2.06667	1.23111	1.19515	2.39824	6.78771	0.0777875	6.64238	0.790345	3.09104	1.19085	13.0163	2.41307	5.64285	0.0615392	2.36058
CMAG_6	84.7373	39.2682	29.4323	72.0322	91.6169	87.0885	338.924	217.681	86.1503	74.9951	237.477	78.87	167.607	150.876	346.999	181.664	365.248	35.5501	228.707	285.738	112.324	181.502	143.258	587.203
CMAG_7	3.07583	0.0785343	0.355701	0.0519691	0.64689	0.517174	0.50263	0.098156	0.403419	1.85698	0.567022	0.213639	0.891849	0.536443	0.787465	0.28533	6.73449	0.0310278	1.84242	0.162317	1.19054	0.592047	0.871895	0.699183
CMAG_8	0.515592	3.66899	12.2358	2.86104	11.6408	5.43334	31.8688	4.97989	4.19201	6.85374	8.17393	6.16702	8.06403	7.3486	7.13628	1.06828	3.07099	12.9292	10.2793	2.29102	5.83347	11.1078	7.98235	3.29732
CMAG_9	25.7259	32.8994	37.2374	20.2196	13.608	16.1919	22.7747	42.6764	5.68571	16.0682	35.3468	33.0816	80.1592	35.5649	16.9612	25.6556	14.188	29.2301	23.6803	28.3455	50.8741	25.2717	35.5372	49.9504
CMAG_10	22.8429	29.4414	34.6927	17.9431	12.095	14.6898	20.5309	38.5012	5.02322	14.1707	33.5797	29.7778	71.643	32.0554	15.9175	23.2568	12.4403	26.4668	21.1741	25.834	45.1345	23.3461	31.8483	45.1853
CMAG_11	0.319872	3.06206	9.43659	1.98779	8.52422	3.84639	7.27921	3.69922	6.96924	1.92467	6.32734	5.37423	9.46286	5.88236	20.7424	0.882064	8.74189	9.20473	7.38284	2.5179	4.43937	21.0004	26.5026	5.31134
CMAG_12	4.49641	25.6395	20.7913	6.07673	18.3942	24.4367	14.2388	11.1391	9.19724	8.56498	14.63	11.2145	16.0871	13.8889	14.9976	5.53965	10.0716	22.4599	19.6292	6.09486	11.3708	18.9298	16.8558	7.66963
CMAG_13	23.0872	6.15747	23.6859	5.80588	11.1823	75.1864	105.995	37.6191	55.3892	89.5587	4.36897	9.8682	16.2578	65.2251	39.0904	7.45884	55.224	20.9384	52.3754	3.34804	58.9546	5.73811	8.50039	4.38608
CMAG_14	9.27873	4.40993	2.71014	1.90864	6.48819	10.2916	9.90316	12.3349	19.8303	10.6504	1.55163	6.6563	2.02279	11.5055	4.04073	7.80625	17.1465	25.2961	7.90372	50.2485	7.57952	5.2001	2.27703	6.74119
CMAG_15	1.37959	1.45192	0.473193	133.481	25.8823	1.18632	0.936509	99.6645	69.8983	1.10854	76.5844	75.3169	26.7211	5.56661	7.45868	31.6046	97.9263	0.778227	44.8583	186.724	1.17723	0.68435	0.909998	243.884
CMAG_16	23.6169	28.6715	200.291	11.1942	6.07139	119.417	393.326	62.6302	26.0879	150.832	6.29971	56.0418	28.9615	96.7716	3.38263	58.8091	249.755	85.0967	102.303	11.2195	24.2391	79.6269	2.27093	11.0704
CMAG_17	52.7902	2.86262	8.85809	6.39626	2.00184	26.8619	11.9128	3.86458	13.7421	0.824962	0.988894	13.668	9.01999	22.1833	2.19637	0.102256	5.43605	21.0143	4.71386	0.0799131	1.66649	0.0879719	3.86016	0.0520723
CMAG_18	0.246042	18.7503	0.139588	57.7553	5.56795	3.96186	3.63323	1.7358	45.0026	27.7003	19.9552	4.17156	1.62735	17.0576	5.40151	1.59576	2.69279	2.99827	44.4944	2.01938	18.9759	1.42407	16.4124	1.09367
CMAG_19	9.61573	5.25002	1.7875	3.57915	4.04955	10.5964	12.9425	4.13954	15.0215	30.4536	0.796047	5.52321	2.9039	23.8154	4.06346	2.60387	18.9522	5.39686	1.64405	0.961182	4.60909	2.44267	1.84165	0.963671
CMAG_20	0.443481	0.383025	0.447752	0.161753	4.56491	4.69317	0.233869	0.164542	0.298148	0.260618	0.226903	0.178047	0.30243	0.245964	0.216155	0.121774	0.600576	0.269839	0.43612	0.2123	0.904115	13.7601	0.385925	0.27764
CMAG_21	19.1047	7.67893	2.84535	5.69088	3.9142	5.69148	3.83231	10.5327	126.406	157.164	2.10805	10.1957	58.7568	5.64797	2.72355	2.04535	229.05	2.42144	14.209	3.27095	44.9174	4.012	9.84014	2.17356
CMAG_22	7.39091	4.61509	1.52216	4.58791	6.48604	11.3424	18.856	4.76702	19.7831	34.2079	1.68271	6.33884	4.53157	28.644	5.31442	4.64546	20.3077	4.79322	5.79872	2.32442	6.89092	2.55222	2.40886	1.59428
CMAG_23	587.212	1105.33	3.20196	231.337	40.6178	300.536	3.22634	378.239	1800.49	14.9089	6.63427	422.746	4.04701	490.519	2.91039	1.51402	10.8503	24.5826	1.70607	396.903	1.61418	1.04832	1.03679	1.79169
CMAG_24	1.36409	1.12541	0.835072	0.900501	0.601236	1.27135	1.80413	0.743699	1.1092	1.5633	4.67094	1.11466	0.938692	2.02498	0.693773	1.03468	1.11761	0.150444	2.32263	0.896219	1.20076	2.48936	1.79434	1.03157
CMAG_25	8.38725	13.1878	0.939406	0.154137	20.9739	2.1496	13.5703	0.33887	8.23728	9.89554	38.6564	0.752933	16.0298	7.71043	2.07373	0.70761	16.8109	6.80398	6.01286	8.87264	12.2196	18.0655	1.43298	9.6795
CMAG_26	3.88259	6.1695	1.32839	35.6781	60.3799	40.3646	21.189	9.85519	12.9701	55.618	18.8417	22.3103	6.69281	55.6844	35.1458	2.63223	28.9702	2.08523	50.2264	1.58005	22.4081	3.05077	30.2292	3.8151
CMAG_27	26.7414	14.1758	4.53276	6.96816	7.40751	15.5999	22.4747	9.06241	18.7333	41.0193	1.86813	11.8089	4.21688	34.8614	6.07375	5.83435	42.697	14.3123	3.23997	3.48911	6.24588	4.34998	3.18271	1.73687
CMAG_28	0.267727	0.235868	0.0586313	0.530806	0.187814	2.02934	0.580438	2.65412	0.639132	91.3586	0.105095	4.88473	0.190295	17.7301	3.29976	74.9845	0.909564	1.96113	0.141191	72.7303	0.291412	7.05758	0.288679	11.8687
CMAG_29	7.60753	0.865189	7.86195	9.51722	3.1312	10.4355	19.9805	51.2824	4.50458	1.67778	7.83504	8.49238	18.006	3.77772	5.8226	11.4195	1.71821	1.64517	69.3546	33.9107	4.21343	7.99549	3.96037	1.25893
CMAG_30	0.160508	4.17167	0.0542163	16.5827	2.28619	4.46007	1.23004	1.07479	12.0854	62.7013	4.67241	3.8325	1.31039	48.0551	3.40787	1.41517	1.3496	0.805283	10.2944	1.84823	4.88066	1.39645	7.59954	1.07424
CMAG_31	7.84002	9.92738	69.2929	41.0637	1.59613	4.94902	145.134	11.1423	15.0026	8.74883	913.066	6.37658	3.70485	6.49117	851.988	33.9788	6.67943	2.78784	440.702	36.4089	3.39638	2.3271	349.243	212.023
CMAG_32	1.66856	4.53848	1.92344	17.8026	0.709274	7.3527	9.61053	25.8217	1.46304	8.85385	4.82722	8.46122	6.84682	5.58789	2.23822	12.5096	0.462023	8.62365	17.3664	42.2961	3.62261	27.6185	1.05764	1.40648
CMAG_33	23.4463	127.689	23.2118	28.4724	7.96775	817.427	44.1231	343.242	50.0947	1041.42	12.4709	311.513	36.951	642.986	8.7981	356.678	29.8483	606.587	16.6662	9.46682	31.0776	558.069	4.34581	12.8475
CMAG_34	148.034	10.2955	14.2802	5.30833	6.67047	62.7302	27.9396	35.0409	6.12297	80.6594	8.40206	31.2165	37.7996	49.6751	6.2744	34.8141	18.5859	45.5726	11.1535	3.90295	32.4145	43.0607	3.05625	6.21474
CMAG_35	0.0831227	0.215631	0.0552862	0.326287	0.17077	5.87955	0.327645	1.87351	0.283826	90.9443	0.14929	3.05055	0.137102	55.9433	2.61023	42.9555	0.279675	3.64507	0.206473	40.2845	0.176228	3.8789	0.228643	7.31925
CMAG_36	31.4695	29.9458	19.5246	12.0639	64.0112	96.5815	38.329	54.1275	32.8494	119.154	18.5242	50.0977	393.872	80.8668	14.5007	48.1038	27.4997	71.2329	18.5954	13.413	333.951	64.8577	6.61564	13.7482
CMAG_37	4.6124	184.455	11.9092	61.2878	0.968299	131.598	77.6437	63.976	19.4305	58.489	22.3804	99.79	12.3896	113.501	10.4406	11.5936	13.0632	5.58306	39.5224	17.0001	6.05049	18.9284	102.95	11.7707
CMAG_38	6.5229	3.77504	1.26761	3.83727	3.87008	7.76491	11.2581	3.38652	16.376	46.9815	0.544916	4.56805	3.22268	20.6715	5.23522	2.37466	14.7662	3.81476	1.2677	0.679013	4.64109	1.97077	1.96377	0.907293
CMAG_39	6.56347	3.72969	1.29975	3.43684	3.85522	8.42831	11.6949	4.02659	14.8969	26.741	0.605831	5.20926	2.96053	28.5731	4.07917	3.07428	16.6803	4.0205	1.43589	0.754898	4.51223	2.47516	1.74109	1.19755
CMAG_40	35.1521	2.45269	0.979411	2.52768	0.639479	1.9008	1.36839	14.7961	49.8155	61.9088	0.566656	12.3131	21.8512	1.47797	0.725192	0.883079	102.734	0.715273	9.5049	1.62177	17.3192	1.41269	3.22825	0.789036
CMAG_41	42.8892	0.223182	0.0446065	0.165819	0.402778	0.563632	0.0769834	14.8309	0.528788	83.2851	0.0797287	0.382312	0.199154	3.488	0.0624516	0.540221	200.213	0.139272	0.14206	0.234569	0.115914	0.155049	0.0977204	0.0844724
CMAG_42	0.21909	0.235856	0.224675	152.133	0.22165	0.274941	0.250529	559.079	0.322973	0.368463	0.331591	192.596	0.367588	0.289362	3.9858	913.802	0.466093	0.50803	0.468861	957.477	0.394891	0.431539	0.501903	542.078
CMAG_43	0.069254	0.0300402	0.0119239	0.0173911	1.15507	0.0246637	0.0120923	0.0343529	0.787	0.0426819	0.0170098	0.0635147	0.22365	0.0239123	0.0202149	0.544265	5.84713	0.019886	0.0196101	0.30437	0.0363927	0.0206895	0.0184762	0.0186864
CMAG_44	5.12492	21.9033	4.46401	14.3347	12.0279	9.97448	6.35111	12.2209	38.227	130.101	7.26571	12.1042	10.226	9.34365	8.57472	2.09021	70.0664	16.9437	30.03	6.43579	1.63652	1.56351	20.9978	0.749098
CMAG_45	2.47588	3.90615	7.82267	2.93658	14.1388	17.0546	35.4563	1.53632	6.107	19.9485	36.1842	10.3431	2.99313	4.58163	14.8954	4.81718	4.64308	15.3113	3.20254	25.325	6.95794	17.4557	12.1049	8.71382
CMAG_46	0.109927	0.0473816	0.0435868	0.710381	0.0464999	0.18188	0.0716075	0.33235	0.192396	0.873133	0.0723456	0.586519	0.056446	15.7553	0.0546734	11.6587	0.0477353	0.758356	0.0597317	0.168763	0.0798303	0.049362	0.0651515	0.0540515
CMAG_47	134.149	184.31	9.40467	1.74694	0.454013	37.2478	14.9052	42.9177	52.9248	111.553	0.658382	0.378983	26.103	79.3818	0.405831	0.72901	280.917	0.844056	0.445761	0.511809	130.318	1.41107	131.704	0.380652
CMAG_48	0.0419787	1.18526	0.225906	0.52874	0.154141	3.3568	1.57559	2.27386	0.340574	1.09481	0.0967776	14.3412	0.0975325	1.61954	0.45298	0.386563	0.218209	0.129746	0.538223	0.119419	0.663105	0.0673612	1.65675	0.181984
CMAG_49	0.181319	0.0294329	0.0141393	0.0360638	0.163933	1.22528	0.0231782	0.195339	0.0344705	21.7703	0.254259	0.0888743	0.0273399	6.74972	0.0293784	0.749779	0.801785	0.0334964	0.0329264	0.618753	0.0306907	0.0960569	0.0518429	0.0891105
CMAG_50	1.77608	30.7176	4.59422	18.3757	98.7766	32.9437	12.5929	2.64317	81.3679	18.6049	4.97084	16.6642	43.8862	13.8455	0.973189	0.610468	4.486	2.8214	9.11695	0.312219	1.29882	0.279253	5.08339	0.180785
CMAG_51	0.11613	1.49216	2.46478	12.7932	79.1836	3.16397	5.12272	4.25991	1.99522	5.09815	16.8013	3.69064	16.4552	1.99463	10.057	14.6979	0.175312	47.797	11.8274	5.39013	0.236031	1.23131	8.17095	5.00045
CMAG_52	0.461868	7.4014	7.98683	7.27275	5.87844	1.2994	5.91459	2.57706	5.36606	1.5773	9.26918	5.70382	1.3373	2.4387	10.7908	4.06516	0.604363	3.77086	11.0325	4.42462	1.5879	0.816718	2.54161	3.69495
CMAG_53	29.1457	4.54513	10.4174	9.45551	20.1641	33.1111	10.5155	19.0874	15.6272	46.6059	25.289	24.4283	58.8984	40.4045	16.965	10.1977	25.5659	13.8994	9.34706	9.84632	12.3422	10.3917	20.28	84.9851
CMAG_54	0.025074	0.118939	0.0762228	0.376435	3.35572	3.97527	0.509401	0.309307	0.50692	4.64484	0.292397	1.21681	0.134923	9.34605	3.60209	0.847536	0.11228	1.00902	0.743894	0.94782	0.238767	4.32219	0.903192	0.588101
CMAG_55	407.796	547.378	435.454	1054.62	574.778	384.174	288.068	384.271	433.704	327.123	561.877	705.588	458.083	298.666	512.232	236.359	567.668	140.827	1108.09	147.99	182.772	141.041	620.829	602.23
CMAG_56	2.51394	8.61333	3.19702	0.256999	8.80788	0.499819	2.06809	0.895588	1.96317	2.61612	16.5743	0.959311	4.16482	0.895416	0.698518	0.6915	3.14207	56.4594	1.29987	20.3412	1.64811	3.93519	1.01384	1.26878
CMAG_57	0.357067	0.560799	0.386839	1.00069	0.624563	0.56843	0.576635	7.01604	0.405418	0.487665	0.759332	1.17407	0.426828	0.450878	0.700171	1.07683	0.52227	0.681995	10.0809	1.08041	0.305197	0.452154	0.554429	1.73346
CMAG_58	11.4193	5.91174	4.06007	3.90787	11.8229	4.10557	16.7207	3.11858	7.48087	8.35069	7.2934	5.09095	23.3106	5.70777	8.45636	1.87598	10.2023	1.49965	7.32172	2.33002	7.61523	0.838357	6.05681	1.31775
CMAG_59	905.065	651.125	899.402	1886.85	1227.95	624.863	615.463	579.618	962.658	664.582	804.011	1295.54	1015.95	469.451	978.473	296.443	1168.42	182.509	2173.02	142.9	381.757	171.512	1335.54	355.995
CMAG_60	5.68425	0.750953	0.794075	0.40999	0.719823	1.34865	0.721099	0.54547	0.518888	4.67237	1.17423	0.825321	0.658689	5.26517	0.964388	11.0873	21.2871	3.60035	0.625391	177.363	0.572689	104.293	0.671161	1.90685
CMAG_61	3.63683	0.715467	1.18715	2.7523	4.59786	3.0878	2.95817	1.62627	1.87698	8.2493	1.78479	2.2119	3.14312	9.55999	5.63688	6.58888	2.11307	24.7789	0.649716	7.34524	1.95111	12.1678	1.05907	3.75312
CMAG_62	0.0433795	0.356936	0.0767431	0.529104	0.04464	1.50463	0.887405	1.48716	0.102879	0.554579	0.0183673	10.2193	0.0650673	0.733546	0.0579697	0.345433	0.0931257	0.264768	0.465854	0.0552424	0.331217	0.0189174	0.652947	0.120928
CMAG_63	0.0555418	0.253348	0.0623566	0.331036	0.499362	12.0696	0.113813	0.599258	0.54683	30.478	0.081381	2.57442	0.245895	2.02596	0.248743	1.81602	0.455629	0.259239	0.226539	5.1752	0.0781379	0.292638	1.31123	0.648555
CMAG_64	35.4174	11.5351	9.41743	3.89241	32.3171	37.8824	23.9693	59.9901	172.218	18.9507	2.34393	11.7178	4.08841	27.6445	10.5344	78.7042	108.904	56.2129	16.9292	6.80149	29.2732	11.7603	6.52272	49.0501
CMAG_65	0.612501	2.00077	5.42429	1.30461	1.11064	2.0765	1.48535	0.937268	0.603783	1.91873	34.319	0.646791	1.04227	3.29041	15.5736	17.8367	0.549154	118.836	0.391825	7.74518	0.669546	50.1415	1.082	5.77302
CMAG_66	0.242918	0.444322	12.8369	0.668657	0.788011	5.91134	24.7839	1.19748	0.545737	5.25733	6.85021	2.24135	0.602926	4.73203	12.2118	32.6898	0.566896	70.6505	1.99623	16.7288	0.656462	15.803	4.2507	8.57776
CMAG_67	30.4381	8.09743	5.16817	10.087	9.03655	12.1598	15.585	8.26546	19.9277	29.0373	8.02265	11.5932	10.1358	12.9768	7.9742	2.33768	29.837	1.22755	11.1237	3.43383	22.9159	2.16191	18.3772	3.06228
CMAG_68	11.072	18.5006	14.0991	9.03621	21.9168	7.38458	9.54887	6.3126	14.5253	11.7218	17.5529	7.07406	7.16334	13.9493	29.5393	2.76417	20.5231	6.00466	23.9406	8.35544	11.1786	1.56234	8.73487	2.93349
CMAG_69	4.26747	1.12259	1.55732	3.26156	5.54442	4.33373	3.92397	1.67315	2.23565	7.8546	2.09591	2.98104	3.78767	9.17862	6.89195	6.61588	2.31997	13.3185	1.18737	3.37383	2.31115	7.43576	1.96073	3.93186
CMAG_70	0.0157576	0.0520077	0.72785	0.0331014	0.0310552	3.49016	15.3247	2.19496	0.0395196	0.798512	23.1689	6.94526	0.0279206	0.0274204	7.69661	9.25205	0.020399	0.0288608	5.96713	3.62317	0.0509629	7.49864	0.0677383	5.42041
CMAG_71	0.614631	4.47841	2.21227	0.437023	1.1771	0.446209	0.282732	0.718302	1.51489	0.345662	0.433882	0.244066	0.912116	0.393716	0.384294	0.971579	0.439226	17.0682	0.585724	0.783982	0.397508	0.253884	0.567643	0.267333
CMAG_72	3.30839	6.37097	16.497	2.50397	12.7135	4.76008	12.8995	5.56065	5.21953	5.41181	20.9512	2.65226	9.64523	6.54611	8.62949	3.9508	3.64885	7.69061	4.32441	4.88246	12.8195	14.7344	3.88766	7.45522
CMAG_73	0.478573	0.61213	0.455404	0.875838	0.44799	0.350624	0.451256	0.242718	0.570179	0.558505	0.397844	0.597515	0.491366	0.445749	0.442659	3.97145	1.00464	0.214765	0.363507	23.7707	0.565476	0.228658	0.769923	0.282555
CMAG_74	0.0837181	0.192942	0.0816585	0.0650422	1.35563	0.0555775	0.0625028	0.144741	3.13406	7.58465	0.0552789	0.0809047	0.753605	1.04566	0.0704774	2.07526	5.19488	0.0567964	0.0537798	0.0359576	0.751443	0.0448512	0.0897265	0.0434146
CMAG_75	0.0294987	0.329029	0.0311786	6.51219	0.0533409	0.894917	0.0366537	0.044294	0.29085	0.108857	0.0361534	0.0370634	0.0316143	0.255208	0.0601357	0.0788555	0.0292977	0.108728	0.0308061	0.06047	0.0618173	0.0603151	0.0286119	0.0490665
CMAG_76	43.5478	41.2877	4.26102	11.4675	4.47582	9.39944	7.18093	4.08882	9.3217	30.369	2.77177	6.35069	14.2694	51.6249	8.66364	0.998862	20.1635	2.77153	29.2571	0.803924	7.48096	6.34626	3.33333	4.244
CMAG_77	0.132508	0.0975568	6.5879	0.0842661	19.7764	0.243701	4.12577	0.0746118	1.25651	0.86455	2.57982	0.0821676	3.1216	0.137097	0.0852269	1.11025	0.159285	8.72955	0.110407	13.2898	3.08011	1.11532	0.108822	0.448091
CMAG_78	1.46493	29.5783	6.71529	9.97026	10.6657	1.90265	5.90426	4.17766	7.82068	3.32859	8.76365	6.65648	2.93645	3.81626	10.9933	5.35917	1.91458	3.59513	11.5678	8.76605	3.67018	3.34902	2.69814	3.53419
CMAG_79	0.427466	0.442425	1.30195	0.453096	0.738875	2.19262	1.79442	0.975395	0.848766	0.683979	17.5466	1.26166	0.899066	2.90175	1.92942	1.82609	0.861317	4.43142	3.85107	0.686804	0.59438	0.607082	1.98518	5.81717
CMAG_80	26.3191	0.80041	0.674376	0.474787	0.661248	0.504706	0.619053	2.91925	0.743874	0.701422	1.31007	5.18509	0.808359	4.16862	0.726585	3.02607	0.843328	0.747436	0.636268	0.543249	0.834955	0.479463	0.789731	0.429266
CMAG_81	36.6659	37.9204	0.701232	33.7695	18.2316	13.6656	0.921767	20.8628	15.2774	31.7453	0.944109	15.4738	16.025	24.4959	0.775864	0.522251	28.745	0.655431	1.14883	0.456942	17.93	0.870969	0.803879	0.501015
CMAG_82	7.31139	6.16973	1.10765	13.1793	1.87322	11.662	1.96793	20.3035	22.4201	12.9199	1.50414	21.7815	12.2368	2.18028	1.55366	1.68754	103.937	1.39223	10.5817	0.885358	40.3964	1.42391	2.5283	3.37722
CMAG_83	15.356	24.9949	13.9958	7.02156	18.4954	3.17145	5.50263	9.4847	6.89949	2.52997	1.49197	10.8889	6.57335	11.8185	6.36948	1.63353	9.79034	0.260521	3.08849	2.71363	11.5105	0.263742	7.21401	3.65583
CMAG_84	15.9429	32.3874	3.26307	4.30912	15.223	1.3952	1.94521	4.67284	6.22508	6.9638	2.52227	5.23292	2.94616	4.09144	1.44537	1.43067	44.1326	1.67157	3.80053	9.5942	1.25158	2.23599	1.76991	1.45686
CMAG_85	0.4502	3.93709	6.07424	28.0682	4.8453	0.918093	5.27812	2.84944	4.52811	1.37903	8.41637	5.11579	1.10488	2.19304	9.74763	3.68562	0.486971	1.33029	9.42396	4.95606	1.27129	0.578136	2.07302	3.1772
CMAG_86	4.17335	3.05252	6.52186	3.45039	2.68799	3.31873	4.96065	3.46394	4.38222	7.2308	3.60506	2.67398	4.67443	2.91504	5.96095	7.22791	3.7978	16.38	3.10059	4.51277	2.70379	6.2931	4.63262	4.30495
CMAG_87	5.0924	32.8868	43.7285	35.3747	37.2353	11.4363	36.6991	41.0192	11.9289	26.6579	20.3865	44.9919	58.1061	11.9163	21.5292	5.2622	6.72913	7.27476	82.7562	6.73766	13.0071	8.70686	54.8632	10.2464
CMAG_88	1.86687	5.81228	5.91347	1.35451	4.29728	3.01802	5.21265	3.22428	1.80473	3.36234	4.54593	3.51987	5.7418	6.96784	3.99289	2.5581	2.3573	3.80066	4.9003	2.44439	5.20181	4.85834	2.73395	3.13744
CMAG_89	5.25739	14.8657	22.9797	2.98006	11.4922	3.03199	7.35235	1.7131	7.62008	1.74822	1.654	3.94107	8.21136	6.57028	12.2505	0.678474	10.4984	0.0848073	0.709152	1.85148	1.97634	0.137698	8.85527	2.97776
CMAG_90	0.615989	0.7501	24.1787	0.79394	10.076	0.68899	32.7312	0.863541	0.697904	0.844871	12.5622	3.88993	0.857531	0.779105	18.9155	25.9239	0.79719	22.7158	19.6461	9.13547	0.788438	12.8818	35.2941	13.2028
CMAG_91	1.16621	1.25304	10.7441	4.96018	1.41629	0.588839	11.2774	1.40815	1.39752	1.14804	19.0786	4.49032	1.12693	0.768773	215.603	1.35154	2.07951	0.381973	21.0168	0.503576	1.57319	0.332092	8.02962	4.89174
CMAG_92	0.520168	0.196483	0.139595	0.171187	0.452695	0.414833	0.764115	0.197267	0.386166	0.474877	1.11762	0.327794	1.14881	0.869728	0.389716	0.640037	0.369726	0.519082	0.438414	1.57026	0.335542	0.799266	0.0812444	0.331254
CMAG_93	267.413	291.031	32.0285	8.73282	45.3546	63.8909	5.03841	11.5627	38.2506	79.8639	5.38232	5.46275	142.959	80.3225	8.26167	1.87593	180.452	1.77264	23.9441	2.16392	47.172	1.97034	146.105	2.29944
CMAG_94	0.0312793	0.0421294	0.169905	0.115793	0.040574	0.033992	0.993082	0.418212	1.95697	0.0443989	0.0379979	0.703156	0.12395	0.0989401	0.0519108	16.2317	0.0462813	0.0328266	0.193899	4.90444	0.054385	0.0785159	0.0458481	1.8814
CMAG_95	29.5873	147.109	23.3026	13.6678	16.5815	4.26739	6.26133	7.50415	9.6812	3.83177	4.38487	9.38682	11.273	8.70901	14.5063	1.70386	16.9769	2.39344	3.0122	3.53548	7.90861	0.862327	9.96667	4.50649
CMAG_96	5.7539	7.64447	1.11455	3.37473	0.846618	16.5291	0.934997	4.26822	6.78477	0.972272	26.9323	0.392184	60.2177	19.6382	1.21506	8.57361	4.9644	0.184679	0.497556	10.0358	8.67625	0.468509	1.69381	0.717546
CMAG_97	0.0373972	0.105403	0.0425885	0.0501294	0.0444953	0.403323	0.399607	0.0271709	0.0617631	1.87143	0.0282967	0.0350861	0.0897517	1.26015	0.823939	0.13459	0.0832676	0.0948924	0.035985	3.12943	0.176297	0.288557	0.748166	0.0685114
CMAG_98	8.83323	11.1372	1.88358	4.6916	6.1645	0.931364	0.962153	3.53465	3.44773	3.31792	1.04146	3.28949	7.62829	2.40308	1.18064	0.640948	127.961	0.756419	2.34587	3.25659	2.64199	0.833167	1.3418	0.835701
CMAG_99	21.6737	4.63495	4.31536	2.22704	8.94246	1.19631	17.7301	33.7649	7.37508	26.2511	7.80934	32.3088	24.7506	10.6459	0.737947	5.16167	13.481	27.6803	6.7334	39.8699	10.5009	43.5255	7.83641	23.8346
CMAG_100	1.83261	4.33415	5.56492	8.85681	4.89093	0.95273	4.87711	15.4447	4.39873	1.41015	7.68659	4.78951	1.08638	2.18577	9.20855	3.57688	0.635521	1.38169	8.80186	4.12168	1.22682	0.678449	2.02366	2.87264
CMAG_101	12.803	19.484	64.1459	3.46026	32.1011	14.9911	8.54088	2.17981	36.0197	8.43045	2.67524	3.96593	42.3338	29.7427	6.98732	1.47594	52.8744	0.547782	0.919141	8.62572	3.14033	0.646048	30.1759	10.3391
CMAG_102	0.430186	0.16203	26.6614	1.67064	0.345133	0.285667	23.7759	8.71196	0.188766	0.453302	19.6172	26.827	0.277831	0.25683	25.7161	15.8784	0.252399	2.85508	31.5977	15.1849	0.444279	1.04896	21.2104	17.2718
CMAG_103	0.0602041	0.0867142	0.0918692	0.32437	0.0849334	0.935157	0.0873889	0.55979	0.370293	0.853156	1.23655	0.543273	0.644798	1.8455	0.0983708	1.38258	0.365968	3.52053	0.0826883	2.08925	0.345325	1.60652	0.0872583	1.55919
CMAG_104	0.277922	0.286677	2.6856	8.64837	0.310467	0.540824	2.44275	16.6504	0.213465	0.919045	2.29439	2.70427	0.377798	0.413228	2.66159	1.73249	0.332017	7.76684	3.39106	1.63389	0.313029	2.43089	2.27276	1.87743
CMAG_105	3.15233	6.88621	18.4268	2.58086	13.2928	5.02997	13.9444	5.65813	5.59903	5.64255	21.0896	2.7327	9.61851	6.90506	9.48815	2.70622	3.47002	4.83467	4.18083	5.13835	12.7848	9.09878	4.37807	6.28865
CMAG_106	0.347279	1.14622	0.379389	1.07625	1.09494	2.41084	2.26792	0.634727	0.86303	14.4606	0.530493	0.686587	0.518096	1.809	2.19083	10.4104	1.55898	11.0872	0.587668	9.77124	0.448942	9.64691	0.290505	2.76056
CMAG_107	1.37987	9.89409	12.9676	0.442456	6.59618	1.20881	10.0682	2.75753	2.69159	0.896956	3.39048	5.50415	5.65868	1.90902	7.89131	1.46075	2.80004	7.56097	13.2141	3.35076	0.0976535	11.571	4.19818	3.56203
CMAG_108	0.0416502	0.0484393	1.61039	0.0356445	0.0484846	0.0350278	1.98868	0.458238	0.0482052	0.0404253	1.13239	0.774647	0.051714	0.034176	2.00346	1.08782	0.0494527	0.0317647	1.41921	0.857832	0.0819979	0.0322118	0.828699	0.0356268
CMAG_109	0.446744	0.259777	0.39398	0.327422	15.8966	4.49686	0.321058	0.534429	2.35719	0.924793	0.459843	0.293103	2.85489	11.5947	0.217544	0.191322	4.52525	0.827476	0.425794	0.592126	0.42457	7.78991	0.358724	0.38396
CMAG_110	0.019391	0.723553	3.39443	0.414237	1.55687	0.335053	1.54784	0.181937	0.533233	0.123701	1.977	0.195313	0.303729	0.156348	1.69146	0.343343	0.256841	0.842986	0.660071	0.504063	0.0533611	1.04777	1.50917	0.380603
CMAG_111	4.05154	8.03482	18.6253	3.0229	14.8818	5.11555	12.4157	6.64657	6.10749	5.23347	23.1337	3.11406	13.0612	7.01629	9.2678	3.05501	4.41166	4.80566	5.35136	5.0943	15.2327	8.6671	4.53499	6.6173
CMAG_112	1.40006	2.32588	1.20975	3.31464	0.876141	1.94842	5.58015	1.76093	3.17806	11.3743	1.59401	2.13634	1.84108	5.77244	5.85361	10.2746	3.84826	44.0408	1.53472	9.58414	1.4431	5.30002	1.48705	9.97162
CMAG_113	2.55612	8.24145	7.4623	2.19293	4.88383	5.72403	6.45627	4.32321	2.31044	4.36019	4.42154	3.10464	3.32906	5.90172	6.10007	5.85971	2.18468	9.33309	6.399	4.76111	5.78906	5.51648	4.62897	6.78429
CMAG_114	0.132092	0.122557	0.0954443	4.69353	0.12518	14.1444	0.140861	2.75677	0.0876372	0.594407	2.31657	0.63462	0.168607	36.063	16.1935	1.2723	0.0890987	0.170982	0.0939088	0.262382	0.144451	2.57922	0.111989	0.229727
CMAG_115	5.14386	15.5896	56.188	3.97041	12.3649	2.23099	7.29928	1.9141	6.1851	1.65206	2.37498	5.41344	5.38016	4.52281	49.3823	0.735871	7.87269	0.285796	1.49995	1.40448	2.10399	0.286373	16.8872	2.9292
CMAG_116	0.467618	4.62057	4.78866	1.37556	15.8504	12.5087	1.68464	1.14503	1.82541	2.98071	3.68767	1.8412	1.87493	3.22823	49.3231	5.70638	0.899997	30.5707	1.27087	36.0292	0.795599	19.8942	2.19367	8.07601
CMAG_117	0.275322	0.320631	0.186568	0.205931	0.306336	0.316442	0.223871	0.171065	0.48525	0.635202	1.4041	0.289676	0.317666	0.410916	0.444943	0.176188	0.341753	16.3484	0.191057	0.299309	0.213149	6.46276	0.212251	0.170433
CMAG_118	4.94265	9.16358	24.6653	3.9972	50.272	6.38053	16.5622	7.77052	7.40383	11.9157	30.7535	4.67613	14.2482	9.3008	11.8802	4.97621	5.44661	6.91171	7.04278	18.3867	16.6358	12.0781	6.77305	9.02108
CMAG_119	0.0430219	0.0562283	1.0386	0.671969	0.0531595	0.0457756	7.56003	2.85449	0.558073	0.0559945	0.0487372	5.20823	0.0711163	0.542543	0.0550512	1.81543	0.062064	0.0391764	1.17289	7.81509	0.0740107	0.383605	0.0699579	14.6512
CMAG_120	1.17755	1.02192	0.723513	0.454736	1.111	0.87343	1.35852	1.06287	0.709789	0.891301	0.467195	0.959274	1.39493	1.04196	1.59964	1.54618	3.1296	4.12519	1.03674	5.86553	0.462857	7.84441	0.736352	0.9687
CMAG_121	1.71819	6.5044	44.7327	21.7164	20.5259	5.2485	41.0585	6.2454	33.3135	7.67127	66.9349	40.8199	6.83479	9.07692	73.028	20.5881	2.48218	3.30668	72.7268	16.1636	8.07521	1.62249	16.3201	23.6569
CMAG_122	4.95407	15.0995	17.8033	10.8822	36.1353	2.15395	4.58683	1.8947	9.44551	1.52631	8.58736	17.5808	5.29323	4.42057	11.4049	0.628712	8.73729	0.434476	0.967119	1.42706	2.26091	0.414127	6.60891	7.54057
CMAG_123	57.5711	23.389	8.13938	6.52982	10.2964	2.87595	22.2775	10.3484	20.0504	15.7417	6.03468	4.79679	63.4121	5.83953	4.77401	1.23768	65.2892	0.366583	15.4002	1.21767	66.7759	0.361438	6.57106	9.14277
CMAG_124	0.353414	0.569611	2.9613	3.19535	0.519551	1.25203	2.62288	6.37029	0.240935	2.65601	2.8396	3.49754	0.385352	0.640184	2.9288	1.97585	0.374099	26.4254	3.97548	1.67605	0.596078	7.4208	2.40066	1.99402
CMAG_125	0.599673	2.89719	9.00722	0.884314	6.77533	0.164982	4.36498	0.635669	1.95003	2.09654	1.47922	3.68097	0.977985	0.322508	3.03113	0.293298	0.956255	1.06771	1.38919	0.584157	1.35625	0.404212	1.50395	0.407791
CMAG_126	24.9653	26.8723	47.8189	19.1436	60.898	24.9143	52.4229	33.6924	38.0233	26.7219	34.6074	43.917	70.6888	27.1514	44.3957	11.8491	20.819	22.4464	45.0774	16.5842	79.7325	31.997	56.1664	35.415
CMAG_127	12.0913	1.32115	0.618555	1.09077	0.429727	0.869088	0.990163	2.17808	0.499823	3.98025	1.44368	2.27856	0.495641	2.29422	1.96459	0.480648	14.4669	0.287178	4.59802	1.90583	0.700731	0.73803	2.12642	0.300506
CMAG_128	4.08443	4.63846	0.300174	1.6466	4.14078	4.64652	0.285875	3.00951	4.38018	4.34175	11.8515	6.94366	5.22486	4.98815	4.38662	13.9127	4.5636	3.34943	1.05589	2.81101	3.74249	5.58604	0.238498	8.33273
CMAG_129	0.0208378	0.0421939	0.150054	0.100668	1.9014	0.0930436	3.07145	0.812192	0.0812152	0.0751819	1.48062	1.09393	0.104218	0.142078	5.4131	21.3306	0.0341603	5.16496	1.74999	25.9239	0.0621482	2.972	1.15037	1.04063
CMAG_130	0.0198502	2.465	0.0252051	1.45808	0.0411506	0.777632	0.0396574	0.0281868	1.74686	0.066544	0.0330211	0.0346406	0.116079	0.0900077	0.0429102	0.0615419	1.449	0.696625	0.0276341	0.0443406	1.21362	0.0583307	0.211359	0.0538649
CMAG_131	0.0318543	0.0421573	0.0891306	0.204892	46.2668	0.159315	0.109781	0.121959	0.0952144	0.0895935	98.0848	2.55382	0.117873	0.129497	97.8752	36.7753	0.0501688	15.1185	1.45115	112.144	0.0810281	0.158843	0.135117	0.255522
CMAG_132	0.0379298	0.174214	1.93197	0.101156	0.142826	9.99749	6.98098	1.2058	3.32072	10.9358	30.3923	0.124565	0.216743	0.826819	37.1355	50.9769	0.0535648	3.00595	8.40032	13.4634	0.0834156	35.8971	0.170159	0.605841
CMAG_133	1.09756	0.0617564	0.0700595	0.314782	0.0776561	0.868012	1.14887	0.669919	0.564014	0.940873	0.765738	1.1316	1.98002	1.44762	0.222023	0.737153	0.999156	0.117452	0.4968	0.770205	0.838578	0.546947	0.252019	0.610473
CMAG_134	0.0138595	0.0245306	0.0586979	0.125333	23.9849	0.0542947	0.114691	0.0923562	0.0819049	0.0899531	54.3305	2.18213	0.099875	0.08589	177.032	22.5174	0.0319446	8.17391	2.48279	50.252	0.0556711	0.0712355	0.141076	0.116141
CMAG_135	0.0316077	0.026175	2.59586	0.749957	1.67812	0.181777	0.218967	0.240532	1.47206	0.507717	0.30507	0.418077	2.84548	0.144855	0.874523	3.64016	0.0240069	12.8036	0.837643	0.438416	0.0451751	0.120345	2.88351	0.641649
CMAG_136	0.727503	1.09282	1.12788	4.74504	2.1669	4.46602	2.87005	2.59188	0.966319	1.05798	3.14115	14.5445	1.79457	3.70471	2.89382	9.16624	0.930834	10.1712	1.79444	7.25464	1.05546	4.06069	2.18549	11.6731
CMAG_137	0.811281	0.069338	32.8416	8.13031	30.3954	4.2132	0.58297	1.98238	42.9739	5.2891	3.90472	1.73347	47.7015	1.64219	3.01479	1.11659	0.0760127	1.47031	5.08381	0.950255	0.100791	0.667217	39.1431	2.59553
CMAG_138	0.0298326	0.19686	0.0286859	0.0616272	0.184754	0.13528	0.0898921	0.0542716	0.0361635	0.334491	0.305494	0.122244	0.125367	0.196007	0.92419	4.57227	0.0560556	1.90595	0.0679449	0.36363	0.0573277	23.8368	0.0420016	18.2831
CMAG_139	0.029966	0.0445815	0.185071	4.50673	0.622124	0.0340313	0.0823649	4.22542	2.28423	0.0287639	0.0432217	0.0504726	0.0428884	0.0297381	0.0445975	3.61818	0.0948198	0.247806	0.0585775	0.0290289	0.0537373	0.0269224	0.0875502	1.59497
CMAG_140	1.92023	2.35205	1.50726	6.35589	2.41398	1.75773	1.74912	3.01222	4.70654	4.55989	5.00455	2.74748	2.7649	3.47396	2.08605	1.17538	3.6961	1.36058	4.3114	2.93617	2.04178	1.82691	1.67076	2.3271
CMAG_141	0.410258	2.32369	0.687286	3.40695	1.23015	1.91478	1.51085	0.781535	1.86246	0.420892	0.958321	0.740901	1.78636	1.92448	1.81083	35.4848	0.411359	0.809842	1.04619	0.845094	0.206598	0.619662	1.14964	0.71038
CMAG_142	0.0259942	0.0297789	0.0397241	1.23588	0.0350592	0.0388799	1.69471	1.99109	0.0316991	0.108907	0.224343	1.50224	0.0365339	1.53649	0.0945557	0.659117	0.032994	0.668636	0.0351872	4.17386	0.0540851	1.42492	0.0383739	1.5745
CMAG_143	12.172	19.1791	75.7608	17.869	44.4302	94.2236	57.8148	5.25732	17.4899	120.884	33.5059	5.72842	83.1274	63.9361	39.4278	42.611	7.18636	21.887	4.14782	9.12151	42.0385	8.08177	7.73697	52.7606
CMAG_144	4.02447	1.50064	3.5453	1.62579	2.09828	4.47374	5.08464	9.66661	47.6681	3.06076	27.4434	1.51967	2.6881	2.83428	17.2916	6.86289	8.30962	1.43589	3.51411	19.6819	2.99497	3.56127	2.70896	4.86357
CMAG_145	0.962089	1.22884	6.82339	6.45523	2.85565	4.5095	4.51642	4.35419	5.63838	1.31595	1.74295	1.67382	1.81144	1.4775	3.87146	8.85566	1.51024	196.697	8.40409	1.34541	1.33213	1.61066	2.72134	7.08516
CMAG_146	0.035001	0.0504182	0.0389559	0.0579403	0.0635972	0.0678238	0.0660424	0.0681462	0.0844295	0.0529905	0.0536367	0.0591855	0.0429411	0.0567765	0.138725	5.0774	0.149077	8.08792	0.0539753	5.52973	0.0745705	0.0684289	0.0584289	0.0765909
CMAG_147	0.179352	0.212305	0.753897	10.8202	0.384612	0.194748	0.612968	5.13866	0.167037	0.249827	0.253003	29.1813	0.412321	0.198084	0.460489	13.8624	0.179686	0.554027	0.778009	0.408956	0.161127	0.39343	2.02212	3.29407
CMAG_148	0.280925	0.506173	3.07567	0.328403	0.552699	0.462818	0.838377	0.459392	0.38273	0.534642	0.650231	0.489944	0.500054	0.451194	1.23518	0.705696	0.413588	15.7419	1.07027	0.597105	0.720266	0.623262	0.774559	0.739181
CMAG_149	0.163679	0.130041	0.126403	0.105127	3.64764	0.188359	18.8787	0.102951	3.30598	0.144036	3.96943	0.106322	0.0827414	0.692516	1.33407	0.420044	0.107717	51.2574	5.40662	5.29312	0.0999491	6.06817	7.08473	0.464588
CMAG_150	0.0243143	0.0357558	1.56521	0.0352051	0.0605516	0.0453669	0.0730201	0.0771187	0.038105	0.0330003	1.39241	0.0450862	0.0457175	0.0495233	3.41605	0.17037	0.024608	3.3006	0.883801	1.34468	0.0582676	0.0742752	0.0329406	0.0706763
CMAG_151	0.0575878	0.0832952	0.450477	0.349265	10.2556	0.557716	5.9465	31.731	0.943086	0.132238	0.754291	2.37385	16.7302	2.43849	7.11447	20.6932	0.0711898	14.8547	0.495111	55.0995	0.0972909	2.25677	2.855	4.772
CMAG_152	2.46527	5.23763	5.98525	6.11767	13.32	25.1356	5.21559	2.44946	24.5173	1.18124	3.54945	6.85766	11.7365	4.89706	7.72275	10.2573	2.27693	8.05256	11.0174	5.4	1.33247	1.63412	11.1081	6.46795
CMAG_153	61.4822	2.32681	5.34037	25.4529	3.24957	27.1792	13.1438	29.0728	9.333	24.9927	7.16877	20.5963	24.1446	11.5336	5.38619	6.89221	12.6029	2.7865	3.40681	2.30088	38.296	3.0374	22.6049	4.14738
CMAG_154	0.316965	0.0735539	64.9264	19.5813	30.1924	2.32843	1.16832	4.51446	17.0442	12.705	5.49164	3.86221	58.8625	3.60657	4.68912	1.5503	0.0512416	1.2365	9.74539	1.29276	0.105667	1.44253	66.9639	5.63314
CMAG_155	0.0310392	6.18271	0.0544472	14.1882	1.98779	0.148737	0.243859	0.500056	0.350287	0.0514795	0.513722	2.70038	34.3244	0.241426	1.01156	1.12427	0.0468787	5.80295	0.147308	0.992856	0.0883668	1.95625	0.0495888	0.644113
CMAG_156	37.6151	35.3331	34.7459	93.2632	52.1931	24.8408	48.8859	62.7621	44.2566	25.4324	7.38446	37.2045	35.3345	25.4932	31.8454	7.58885	1.3069	15.4578	32.0551	11.7632	0.946912	7.96183	49.1665	8.8954
CMAG_157	229.403	221.515	24.842	25.7424	81.4848	296.78	51.6544	29.4555	20.7382	61.125	4.87319	39.8857	17.3761	236.088	154.624	3.20795	310.837	13.1577	27.3631	71.3816	41.3318	11.6491	130.663	15.9015
CMAG_158	0.104234	0.315362	0.423368	46.4913	59.914	0.211708	0.6966	47.973	4.26256	0.318142	4.43689	96.5789	4.5022	0.24214	0.652018	37.432	0.178533	399.946	1.70543	49.8707	0.268331	11.4803	1.34084	79.8481
CMAG_159	4.60873	6.09998	4.05808	2.22727	2.48537	5.72064	6.23635	4.51103	3.12829	5.12661	2.57337	5.96441	5.82412	7.21287	6.43094	1.53133	3.73949	0.330707	2.1853	1.85269	4.86832	0.90007	5.38724	0.69575
CMAG_160	2.44652	9.39317	518.662	491.3	177.343	7.33924	371.001	371.914	44.5976	2.24191	188.118	449.151	300.296	3.57558	188.461	97.2319	3.27896	331.638	469.107	2.80499	1.2244	631.429	368.685	167.127
CMAG_161	22.1748	21.9033	137.443	167.042	64.0601	29.5309	365.416	189.711	3.71542	166.263	14.5065	285.324	92.173	23.6688	46.3841	18.8451	29.964	89.3427	196.502	10.2044	4.90791	60.7776	127.648	126.444
CMAG_162	0.182536	2.57854	0.366579	10.4077	0.671186	57.5667	94.5508	13.5921	66.4837	5.42471	15.7153	39.9813	0.718206	284.07	1.50937	43.351	0.0890389	1.01138	9.12104	4.20898	0.0823141	4.39298	34.5464	15.5784
CMAG_163	367.844	122.996	142.291	114.218	176.075	26.9425	113.178	94.1647	268.376	94.1383	53.4055	113.202	114.363	80.1363	108.023	16.4056	377.66	5.95161	287.678	83.989	240.058	1.63238	453.777	8.74512
CMAG_164	0.0476279	0.0741149	0.0929522	0.728054	0.216199	0.327359	0.391972	0.530477	0.0936209	0.113782	0.56425	0.175092	0.0618099	0.14611	0.370177	2.33759	0.133366	0.261373	0.112305	16.182	0.189674	0.926903	0.0988261	0.220145
CMAG_165	10.0051	10.3334	13.0742	6.64979	15.1682	10.9234	8.44391	6.36911	7.81923	16.1523	7.66105	11.1007	17.1132	14.3856	10.2496	3.40947	14.3948	4.09368	11.5569	3.77928	12.451	7.75606	9.63495	4.4623
CMAG_166	9.31102	5.50598	9.00032	5.92755	10.3909	11.2752	6.233	4.92218	5.67933	13.262	5.35823	9.05371	10.6564	15.2507	9.00194	4.45836	11.6688	2.48207	7.1003	3.50602	9.41937	5.8926	7.12047	6.74646
CMAG_167	0.506681	0.513357	12.1373	13.6186	9.99812	14.9633	17.3748	15.1916	9.76595	6.94415	5.83663	13.7066	10.2556	11.4143	17.1601	6.58578	1.61102	10.0808	4.0837	2.68484	0.655135	10.1864	15.1782	13.5013
CMAG_168	2.92808	6.4553	2.72193	5.32457	5.52316	9.02184	6.65981	5.68055	3.33682	5.11098	5.4323	3.19592	2.47637	8.21395	9.97873	8.88793	4.42859	5.73081	6.13506	26.134	2.78304	23.7407	3.95712	5.70795
CMAG_169	0.511147	36.9599	1.45268	35.1732	2.36697	4.184	18.7615	8.47842	4.07511	0.878752	12.9894	1.55312	16.1188	30.2517	23.7703	7.52289	0.599747	2.81641	2.56445	1.1994	0.179469	5.78761	2.17955	1.3129
CMAG_170	5.65711	2.23735	2.36331	2.44433	1.93628	11.9096	3.07755	40.1386	197.567	3.27504	13.2415	2.36341	2.97203	4.68794	7.90049	18.5156	6.88799	2.8907	3.17372	7.96959	3.36884	1.97448	2.52011	4.0341
CMAG_171	1.22161	0.190987	0.493176	0.144487	14.1775	0.077308	8.64878	2.00337	1.50348	0.21639	0.211469	0.103821	0.324175	0.0638606	0.0882248	2.17502	0.103578	250.312	0.206552	33.8421	0.148779	12.1277	0.417102	0.712759
CMAG_172	0.359581	0.299384	0.267255	0.995346	1.06727	0.640976	0.500548	0.526488	0.513154	2.56608	1.07874	7.64514	0.344878	0.974897	6.25003	1.23686	0.415684	2.02471	0.391681	1.24783	0.917543	3.00811	0.269956	1.56801
CMAG_173	0.0716549	0.0785854	0.168845	0.188348	0.118947	0.235463	0.238555	0.313247	0.235663	0.14881	0.552346	0.31628	0.141004	0.271429	0.330576	24.7878	0.146757	5.85162	0.708753	43.3266	0.206414	0.52969	0.172843	0.348473
CMAG_174	0.427699	0.561703	2.43905	18.0698	112.209	0.463593	1.05003	2.37502	0.368455	0.512787	0.489761	4.07886	1.2314	0.953833	1.9589	0.425723	0.475234	1.10258	2.8421	0.354711	0.530549	0.675186	10.0074	0.516582
CMAG_175	0.115056	0.106425	0.169051	0.19992	37.799	0.124293	0.167891	0.191678	0.200767	0.228807	77.044	7.2946	0.21959	0.297469	88.3625	54.3805	0.17062	7.18879	1.3379	58.3851	0.143271	0.137655	0.225667	0.19522
CMAG_176	0.0386459	0.0764003	0.0538082	0.363913	0.155719	0.0856743	0.0775188	1.60283	0.103641	0.117642	6.9994	0.369744	0.261199	0.12628	0.343603	194.804	0.158239	0.62287	0.196123	334.246	0.126434	0.20847	0.185179	0.309724
CMAG_177	0.0762573	0.115961	0.105047	0.198852	0.172696	16.4112	0.268503	0.202519	0.142681	16.093	0.2069	0.396194	0.139113	15.1353	0.214063	0.360242	0.0982696	0.795328	0.137455	0.139939	0.146877	7.28165	0.196784	0.686001
CMAG_178	0.673039	1.35385	1.09958	0.31462	1.48941	1.20402	1.43121	0.242296	0.839254	0.698666	1.23851	0.518332	1.57792	1.62768	2.67889	0.327643	0.710391	1.68817	0.705943	0.340621	0.953723	0.625351	1.36329	0.533499
CMAG_179	1.20068	1.66584	51.1067	1.95082	1.38256	1.4562	1.5366	1.27137	0.795232	1.70493	21.6446	1.01567	1.32478	2.51081	11.5482	15.9488	1.41966	75.6375	0.634716	6.65526	1.05959	26.9513	1.16375	10.8285
CMAG_180	23.4517	5.63584	9.57425	27.892	2.94241	17.051	8.1657	8.40846	7.618	11.4354	5.28998	16.4157	10.7593	6.02948	8.60978	3.28149	23.2095	1.23035	22.0179	1.82581	7.57069	8.05963	9.80119	3.69463
CMAG_181	20.4596	9.83439	14.7624	15.0722	5.29788	7.96233	13.9528	14.3911	13.0503	18.913	6.30168	10.8083	20.6162	11.7671	11.0424	2.3285	16.2422	1.32973	31.2117	2.93389	13.957	2.41254	32.0924	4.41194
CMAG_182	3.8741	0.857435	1.51496	5.61744	5.49177	3.18926	5.05528	2.22487	6.13277	6.83666	7.81309	4.74329	7.4748	6.92414	6.81112	6.9364	2.09534	10.2224	0.902039	3.83925	3.82369	5.95257	1.71725	7.92222
CMAG_183	37.6384	6.52277	16.9601	12.4141	27.2253	42.5512	16.3311	24.5916	20.0039	60.4131	40.2278	31.3026	75.5332	52.8494	28.1487	15.4731	32.7371	19.3196	12.9764	13.7658	20.3813	13.6846	26.2755	111.204
CMAG_184	56.8177	109.1	156.69	50.1538	125.7	120.537	115.414	79.4004	87.2605	93.4149	18.3569	18.7606	89.4964	122.84	38.0449	0.687021	126.702	6.50076	58.5298	3.92901	4.88825	9.93933	116.896	22.4415
CMAG_185	29.4023	4.57954	10.5427	9.54903	20.5061	33.9162	10.7854	19.2164	15.8519	47.0204	26.2126	24.6234	59.9695	41.0877	17.3918	10.3723	25.7491	14.329	9.45646	10.1094	12.6999	10.5578	20.0876	86.1371
CMAG_186	0.323818	0.582383	0.524504	1.34408	4.55604	1.06069	48.2507	1.03269	0.13261	0.109782	27.757	1.81535	0.611074	1.14317	38.0776	24.773	0.195165	4.65655	26.0756	3.04413	0.357437	1.32087	35.8329	2.68597
CMAG_187	0.118078	0.603633	0.345881	0.513516	0.562324	0.830949	0.640008	0.312997	0.0907323	0.348217	0.238541	0.33869	0.299067	0.450928	0.975518	0.975525	0.292043	358.097	0.518041	0.801208	0.417727	0.61207	0.267528	0.788763
CMAG_188	9.8484	12.1704	122.237	18.7184	50.2036	10.3306	105.317	11.3778	9.87442	24.4154	274.29	32.8445	18.8132	20.4654	225.623	85.3013	19.061	19.733	43.1983	56.075	156.923	21.0121	35.4743	61.5554
CMAG_189	7.73415	7.80435	79.962	6.3628	12.0453	19.0069	16.1316	15.2015	27.0152	19.7905	92.5139	23.6192	18.5649	20.714	40.2503	40.9168	6.89556	49.6655	12.3365	21.6463	12.7114	61.5797	15.458	17.4833
CMAG_190	0.150277	0.442324	0.948464	0.421204	0.720198	1.93368	3.97863	0.362997	0.12188	0.319591	8.25196	0.461498	0.237953	0.452562	14.5216	57.2345	0.205178	194.83	7.77559	36.463	0.379342	0.84742	0.415837	1.57785
CMAG_191	1.99631	7.49264	7.27222	2.30273	2.96034	4.63894	3.48521	1.78518	2.4139	5.26978	115.849	1.9017	2.93932	8.32348	58.5055	23.4451	2.33713	352.569	1.74117	18.1451	2.27227	47.3408	2.99135	10.0771
CMAG_192	42.9296	8.17416	20.3199	13.9993	30.6065	49.5671	18.4887	28.3677	23.2866	68.7099	45.5531	35.3808	86.8099	60.5376	31.0822	19.8936	38.0086	23.7297	14.5972	17.7523	22.0151	18.6632	29.8947	126.147
CMAG_193	0.587455	16.324	0.348232	0.358748	5.71952	0.270034	0.482027	0.32896	3.3828	1.85898	2.47983	0.316307	1.98312	2.7204	0.273468	5.26706	0.608369	11.1803	0.598999	6.36455	4.5059	1.90492	0.371058	1.57756
CMAG_194	0.298308	0.88527	1.08758	1.21935	2.7512	610.337	1.02327	0.977058	0.74487	0.279708	3.47469	0.610466	0.387172	1.22351	1.21077	123.467	0.280553	3.72601	0.716086	15.3188	0.395613	105.956	0.451369	201.887
CMAG_195	2.6016	3.38123	3.22321	4.53084	2.81344	13.8117	7.69865	2.86481	1.9091	9.35665	1.86998	7.04624	3.10076	19.7642	7.00473	4.01138	3.4867	25.2175	4.80517	2.34441	1.48516	7.63791	7.60756	2.76982
CMAG_196	0.847545	3.8562	9.12363	2.29873	8.0164	4.25544	6.56747	3.80198	3.05597	2.77596	6.37957	4.59382	6.12805	5.57404	5.7388	1.55124	2.77184	8.61393	39.9722	2.26666	4.46162	8.40967	6.51227	2.6896
CMAG_197	30.7516	39.954	43.8106	24.0972	16.5532	19.5849	27.5085	51.3153	6.90229	19.6572	42.3476	39.7769	95.7702	43.3256	20.2156	32.4598	17.1338	36.4493	28.6096	35.2374	60.3205	31.536	42.4661	61.3655
CMAG_198	0.72728	2.46469	4.73039	1.17938	1.66553	1.4927	2.88771	0.856536	0.701932	2.73798	26.884	0.703375	1.29976	2.20531	12.6347	79.3137	0.735894	290.314	0.524918	13.6456	0.769131	28.4525	1.65888	7.31854
CMAG_199	0.261801	0.0932117	0.197333	0.429524	0.336113	0.120493	0.300812	0.168141	0.110207	1.18951	0.170599	0.449757	0.286107	2.0769	0.14707	14.0656	0.404709	4.0457	0.230672	6.75889	0.105252	3.19082	0.222097	7.17869
CMAG_200	0.792338	0.41846	2.29636	2.80655	2.14795	0.865882	3.51754	1.65589	1.11666	1.59178	1.35806	7.96155	1.52764	1.0667	6.45624	1.2608	1.45474	2.51969	2.02862	1.3815	1.46542	1.60943	8.82291	1.04498
CMAG_201	1.51999	1.83776	4.66838	2.61358	1.39883	8.54479	12.5701	1.81679	3.08253	11.5801	11.9775	4.2923	2.86266	25.3355	13.9785	17.3918	1.73505	11.7433	4.84096	2.20044	0.959151	15.888	1.57193	19.6069
CMAG_202	3.4153	0.111947	1.58345	0.929021	0.578217	1.14835	4.0428	1.56119	0.776671	1.65476	3.7343	1.9382	4.83745	1.29656	3.38628	2.25081	4.11013	2.53801	4.87347	2.74174	1.78594	2.22873	0.58584	1.77454
CMAG_203	0.0598143	0.0568648	0.0724838	2.1797	0.0693304	0.0447849	0.056315	5.34902	0.184997	1.08895	0.052103	12.7106	0.128559	0.0637522	0.0618617	4.91532	6.27551	0.0593736	0.0969327	5.54628	0.290544	0.0411918	0.0767271	0.282324
CMAG_204	7.90497	9.72388	0.155975	35.3567	1.43648	5.12408	0.578126	7.99591	7.28425	22.2589	1.68839	19.7225	4.59826	5.75826	0.635475	1.89486	3.86208	3.96355	3.51912	1.42834	0.550848	0.183109	1.11386	0.389918
CMAG_205	0.0702186	0.126839	0.168764	4.74304	0.136328	2.64465	0.118744	12.1903	0.118903	0.12641	1.25585	5.4657	0.156301	0.213857	0.132467	3.64041	0.10884	0.269452	0.137321	4.72852	0.111806	0.252936	0.100418	7.70841
CMAG_206	307.796	267.914	192.665	449.011	223.66	70.1926	256.895	247.907	77.7118	285.364	85.0902	594.357	344.05	179.661	143.382	56.1903	74.8931	3.00519	401.689	6.33345	271.365	12.849	410.154	37.2592
CMAG_207	0.315707	0.551424	0.317392	1.93502	0.283738	2.55415	1.97432	1.76397	0.41793	3.76238	0.618537	1.41922	0.347313	5.01255	0.339036	4.79393	0.481588	5.8193	0.329972	4.35446	0.350711	26.0334	0.426658	3.27818
CMAG_208	0.0647879	0.0880736	0.119978	0.0656989	0.123409	4.70579	0.0832286	0.185525	0.0785236	0.494582	10.1909	1.20295	0.118053	3.82009	0.108742	11.5724	0.0937057	10.0449	0.261743	9.54953	0.122762	13.1635	0.170892	0.758763
CMAG_209	11.1117	19.708	13.8267	6.59917	10.362	14.9685	34.137	23.6417	5.92058	18.3293	14.9538	10.4072	19.574	42.0341	10.9401	26.9226	18.8649	15.6733	9.78752	8.77957	18.1991	10.3921	2.85812	16.9929
CMAG_210	25.9624	27.1553	37.808	15.5575	16.7394	10.5859	20.7794	21.1666	15.4092	37.6111	25.3584	22.0052	34.4152	30.6306	17.2108	5.34586	31.2974	12.5308	14.7312	10.7169	18.5243	25.152	24.0211	6.32953
CMAG_211	2.6543	0.185613	1.49769	0.768674	2.21591	2.53635	1.91067	1.15604	3.39508	3.11486	2.04506	1.61895	1.8209	2.83187	3.09768	3.36997	1.10856	2.75921	0.760122	1.42062	1.20088	3.79002	0.761671	7.74311
CMAG_212	4.15861	27.7436	0.796711	0.589341	1.76747	58.6514	0.678076	0.803888	2.10974	9.56579	1.8346	0.559199	1.16102	4.76418	1.20243	0.711161	0.802262	0.637165	0.573231	0.508578	8.91537	0.48735	1.15435	0.64496
CMAG_213	0.252488	2.97071	0.256041	0.0735332	9.90085	0.424703	8.01891	0.0610963	0.830003	1.81264	3.18135	0.065413	1.03472	1.57805	4.82869	0.988118	1.19986	5.28167	0.914182	0.434082	0.440586	0.890499	4.22078	0.783457
CMAG_214	1.01665	0.338984	1.33025	1.20858	2.30908	2.54369	2.28701	3.24838	1.79596	2.436	8.19757	3.11499	2.19627	3.49649	8.14266	1.63178	1.47587	3.40728	2.35632	4.20245	0.323753	7.942	1.89921	5.71947
CMAG_215	0.137579	0.156348	29.3397	1.61947	4.96425	0.264402	8.20166	0.0897688	16.2836	0.339038	2.33013	0.379084	2.39024	0.239873	14.2797	4.15769	0.264836	2.48979	1.36253	2.49953	0.242801	0.709406	1.47598	6.13798
CMAG_216	0.0378699	0.0548653	0.0656222	0.718665	0.0686521	1.33604	0.0677839	2.23834	0.0538227	0.0695021	2.74005	2.14127	0.0756674	4.11348	0.0770145	4.77351	0.0457354	7.4132	0.0621008	4.66531	0.0873418	4.54253	0.069474	3.32078
CMAG_217	0.12613	0.156427	0.152606	0.131833	0.132272	13.9186	0.146864	0.31973	4.61495	5.59841	6.55628	0.809606	1.50135	2.47203	0.114323	32.1612	0.433713	0.18451	0.252564	38.9022	11.123	22.3824	0.156059	1.64328
CMAG_218	1.03128	1.50477	0.411542	0.207258	8.23116	1.3437	0.951972	0.243785	0.741029	1.63695	0.925445	0.246928	0.403697	1.21304	1.68486	7.54446	0.905086	1.07471	0.23201	1.06585	1.18028	4.99437	0.459775	0.654395
CMAG_219	1.92805	0.848906	2.09369	1.20488	3.38039	5.56864	10.1816	7.67099	1.35265	6.58982	11.3063	2.63836	3.91007	12.3912	9.72881	13.4938	1.72435	19.1042	1.2295	7.95063	2.85685	16.0662	2.81171	8.80047
CMAG_220	5.79813	0.606738	0.614033	1.41445	17.0097	1.02293	4.76838	0.644341	5.08877	7.41883	2.12514	1.52407	11.2516	1.24885	2.95077	0.800204	9.66528	2.22926	0.602118	1.33198	7.60466	3.53615	1.7947	3.7098
CMAG_221	1.91169	0.255016	0.889187	0.768186	1.64968	3.42075	10.3179	3.2747	1.49348	4.83085	7.11909	1.31557	3.41833	3.70435	4.50703	11.282	2.46204	4.53677	0.639272	6.83705	2.86786	8.72602	4.05497	3.39392
CMAG_222	0.760018	0.263328	1.10864	9.45278	0.329558	0.385989	0.434492	7.65672	0.619678	0.392743	0.46581	0.886288	0.727144	0.518636	0.432128	0.136278	28.1814	0.132548	0.483687	0.132345	0.802131	0.142051	0.863119	0.114823
CMAG_223	1.05022	1.30692	0.976069	1.54779	1.07213	1.88995	4.78337	0.70054	3.73874	3.48436	2.91422	1.18613	3.535	3.68968	2.8762	4.52983	1.38065	0.642896	0.715545	23.3761	1.55956	0.962186	6.45055	2.19607
CMAG_224	1.27986	2.94783	2.94325	0.636291	2.37384	1.70145	3.18891	1.44478	0.929168	1.98056	2.31279	1.66105	2.0796	3.80411	2.1674	2.71852	1.10724	2.46478	1.41088	2.16138	1.48148	3.04813	0.901642	1.80386
CMAG_225	0.661929	0.0559409	0.0899757	0.691427	0.708529	0.935021	0.662293	0.507619	0.971075	1.27805	0.563433	0.873963	0.818553	0.914843	0.0787099	0.333047	1.18804	0.265615	1.4646	0.303463	1.63251	0.417532	0.322215	0.390229
CMAG_226	9.96573	7.4813	8.79251	26.6716	8.23071	42.5029	19.9579	26.976	13.5116	25.2832	26.6512	33.3427	29.1962	32.4036	19.9081	38.3535	7.08833	70.9629	15.8159	57.9258	15.8124	54.3853	12.9086	61.6099
CMAG_227	1.15261	0.606188	4.37541	2.15346	3.34477	1.68138	2.10685	1.6879	0.89877	1.05325	1.49338	3.77524	1.63151	1.13845	1.4233	0.681253	0.911752	2.0709	2.85653	1.98539	1.34647	2.89983	7.57936	0.942367
CMAG_228	0.423749	0.0472961	0.664383	1.24827	1.18588	1.57046	1.38787	0.597888	1.16703	1.0859	1.61328	2.05764	0.500415	2.64898	2.00284	1.0168	1.12279	3.44798	1.10774	1.29466	0.0602654	2.32114	0.595792	3.17572
CMAG_229	16.1553	1.96273	35.4861	1.66291	3.28184	3.6367	3.34436	1.39713	6.35027	7.14283	9.75238	1.6776	10.6973	2.27539	8.71234	1.07221	4.66695	0.699353	3.13239	0.777225	14.7065	0.915897	11.2397	1.02617
CMAG_230	12.7128	9.93284	22.4879	12.3271	72.9658	34.4862	37.2668	22.2185	49.8089	11.1253	81.4226	36.3249	86.7046	17.7531	22.9607	11.7337	15.3982	0.68849	11.1629	43.6564	94.1379	10.2231	39.2437	24.3052
CMAG_231	14.8743	55.3714	36.3994	9.2766	18.689	25.3741	16.5668	17.4919	21.8964	19.7422	2.88829	11.5666	21.9702	25.5723	15.7891	2.01135	18.1898	2.30491	19.4328	3.27785	20.5849	3.90733	21.6638	7.34721
CMAG_232	199.799	65.3963	38.5438	66.8104	35.0192	35.9223	52.4493	76.7696	76.469	150.681	41.7358	79.9625	142.267	35.6991	66.4275	3.76989	203.759	5.90302	50.5984	9.8788	186.798	12.7942	103.902	10.1071
CMAG_233	41.8896	46.5148	2.12946	7.18688	13.8973	9.61721	16.1536	8.9216	13.7344	41.8432	27.5598	9.93022	20.6392	32.1605	17.1376	9.71249	15.9898	38.6958	10.4155	6.15409	7.6621	3.83844	14.4576	9.39879
CMAG_234	0.848431	3.11333	0.615733	1.33717	1.81818	4.89542	0.947043	1.82814	2.0802	4.47668	11.9607	1.62183	1.28819	10.7921	1.16698	3.23596	2.72527	22.9066	0.587363	4.73186	2.1812	12.8745	1.29278	3.177
CMAG_235	0.0582536	0.202494	0.111932	0.209008	0.0912241	0.926628	0.175165	2.50751	0.173141	0.84244	0.442802	0.811817	0.108365	0.913972	0.159845	4.70564	0.114403	96.4116	0.35574	2.2555	0.14631	5.29078	0.105047	2.11819
CMAG_236	3.93383	0.364581	1.71387	3.76306	2.28957	7.24252	2.66056	0.780295	7.95954	0.511289	6.72685	3.07824	6.03714	4.46892	14.3473	1.04697	1.56384	0.297395	1.91513	6.90773	8.50771	0.513366	3.9934	2.01337
CMAG_237	0.0678719	0.149105	0.591531	2.66352	0.107879	0.565762	0.126668	5.17413	0.540775	0.274118	0.30017	11.22	0.183486	0.226775	0.120089	1.39782	0.0918803	0.209922	0.11206	1.88273	0.151262	0.230714	0.152176	1.146
CMAG_238	0.642336	0.389619	2.91459	2.55432	0.88868	1.14959	4.21701	2.83173	0.908652	1.32564	1.71885	2.25246	1.91229	1.73938	4.83473	3.74301	0.600514	33.576	2.52419	1.93295	0.427019	11.9952	1.21428	6.88473
CMAG_239	2.40494	8.65238	5.6121	3.42387	2.90747	3.98839	2.49609	2.72562	3.47115	4.82739	0.533213	1.83083	3.37143	5.90495	2.57018	1.62794	2.95189	0.395526	3.07497	17.1716	3.32994	0.90177	3.48093	1.56017
CMAG_240	0.683139	0.541627	18.5618	0.772921	0.277809	0.416522	6.74565	0.619022	1.03822	0.769348	1.90907	0.829684	1.51251	0.612277	10.6166	0.611527	0.63319	0.973489	11.2953	1.89745	1.08091	1.41469	7.30619	0.555832
CMAG_241	1.0675	0.268659	0.929639	1.80984	0.978484	5.32737	10.5017	1.26785	1.29627	8.86076	3.04336	1.78654	1.58291	17.888	2.19725	17.252	0.953263	8.45605	0.672252	3.03935	1.22755	19.6379	0.912696	4.25837
CMAG_242	3.28893	0.543573	4.2249	2.7824	5.83215	4.9759	6.57519	5.44157	4.53769	1.26681	3.4294	4.2801	0.825963	1.06898	4.82876	3.25003	0.572639	1.06395	2.54143	2.13931	6.80989	1.13264	4.2986	23.1765
CMAG_243	18.0001	46.2641	72.7896	13.9619	83.1626	39.2113	49.4496	14.7173	57.2482	49.6789	49.3157	8.68166	78.5037	45.7606	57.4912	8.61722	11.2542	19.485	84.3091	24.3608	53.0328	10.8177	72.0744	9.86039
CMAG_244	0.803512	0.122906	0.218125	0.409725	0.435699	2.42624	0.0422282	0.335522	0.0612707	0.155894	0.114489	0.336663	0.0343101	0.133808	0.0714615	0.226459	7.05079	0.210561	0.0647548	0.0967167	0.0813844	0.0733719	0.0374275	0.0920646
CMAG_245	84.8032	11.4303	19.818	41.1797	108.353	36.573	38.4382	16.4352	101.726	23.3359	13.0498	13.3432	74.9728	12.7505	24.5049	2.16815	10.5702	1.78563	27.6992	4.74482	197.133	6.46493	43.0132	3.88479
CMAG_246	0.570447	0.281829	1.02822	2.17016	0.419996	0.957274	2.06003	2.40639	0.384579	1.56896	2.86991	1.9797	0.925724	1.64212	10.9981	3.26118	0.567481	13.9974	1.4139	1.51252	0.271076	24.1975	0.74755	3.96126
CMAG_247	5.92287	7.61824	5.13553	7.68713	5.63796	10.2935	26.2292	3.53043	20.1907	17.9129	16.7114	6.07346	19.4199	20.8102	15.8678	17.341	7.11258	5.81278	3.45541	126.877	7.69218	5.37011	4.00696	12.0499
CMAG_248	10.0942	5.97278	18.5042	13.2426	32.4072	10.4972	10.3825	21.4256	28.0872	33.45	15.4222	9.11481	5.78345	36.241	31.8416	1.81504	2.51438	4.74831	11.4707	1.07092	65.0418	6.95909	29.5415	4.00544
CMAG_249	0.392195	0.268032	0.244502	4.58845	0.262916	0.184189	0.349903	2.02156	14.1076	0.309461	0.400533	12.9635	0.285225	0.24562	0.361996	0.177654	129.995	0.656114	0.309644	0.362738	4.19435	0.211651	0.390594	0.203699
CMAG_250	3.06509	17.5442	59.5592	5.1981	53.5168	18.377	30.6394	19.8521	12.3428	15.469	39.1332	12.286	36.7712	31.7798	28.5795	61.8969	23.833	87.3102	12.9197	23.7698	19.0428	59.6189	5.03892	37.9484
CMAG_251	243.594	40.4633	23.3747	122.371	27.0714	35.3344	28.5166	50.4865	64.5156	147.558	18.8363	40.5124	98.0071	42.0292	25.075	4.93451	64.1062	1.04362	123.059	5.86018	237.369	0.808846	48.1516	12.6228
CMAG_252	2.56039	9.379	6.21797	4.22928	3.12699	4.28447	2.72887	2.95287	3.77979	4.62233	0.532357	1.97794	3.67255	5.73097	2.65574	7.25613	3.08833	0.380089	3.37002	2.77856	3.54137	0.888095	3.65014	1.60455
CMAG_253	5.20891	66.2373	44.6269	9.65878	20.279	32.6919	19.9209	26.4822	19.9274	37.6796	13.6797	15.0676	26.875	50.6494	23.2479	28.2317	11.8118	15.0835	8.4052	13.6564	14.9813	24.8961	2.5199	17.7424
CMAG_254	2.97317	1.90141	6.63854	11.4915	14.3221	0.848085	22.2107	5.74909	3.29163	3.96694	32.1981	26.3062	27.5284	1.18808	22.8622	20.4649	5.6757	30.5729	21.379	15.7944	3.02181	43.73	1.98685	13.8499
CMAG_255	66.3276	98.6695	1.34012	8.36892	17.4573	20.0171	7.2241	10.6663	2.97456	18.7374	0.845284	14.3091	25.9771	12.8164	1.58685	0.632096	117.814	0.80754	7.66855	0.726756	134.047	0.695336	35.3275	0.980731
CMAG_256	0.372468	0.132243	0.898888	20.9746	2.00496	0.106177	3.05799	0.756794	0.439913	1.34915	4.43763	3.61657	3.79082	0.277642	3.03824	2.92514	0.603364	4.19836	2.94989	2.13137	0.437066	16.5435	0.162276	2.05587
CMAG_257	3.38009	0.465593	0.767796	6.98139	0.436993	21.9234	43.7865	10.8985	2.97886	15.9352	46.0535	17.6829	6.24462	12.5946	13.0589	347.269	4.50915	43.6234	8.20508	58.8539	6.68215	118.929	1.27992	42.7118
CMAG_258	0.911184	0.34579	1.26937	0.129285	1.52217	0.302407	0.0844246	0.154548	0.225265	1.93038	0.143076	0.39849	0.451343	0.215947	0.177239	0.0931909	0.776875	0.545265	0.56186	0.037073	0.245306	0.423186	0.41825	0.327609
CMAG_259	18.4842	9.8946	31.5372	10.8341	10.1975	14.9399	21.6961	3.66017	5.18994	23.4367	3.65852	23.2855	23.9128	26.2548	8.25166	3.8978	13.1564	4.30745	14.1189	1.78647	8.51806	9.06966	13.8107	9.9224
CMAG_260	0.0731211	0.121464	0.0951616	9.80153	0.102506	0.0871117	0.0785634	33.16	0.0925637	0.12798	0.085818	11.9184	0.0969287	0.10257	0.42193	59.9003	0.121694	0.136258	0.0992845	72.6937	0.144191	0.101395	0.12096	33.5423
CMAG_261	0.178758	0.133489	0.304191	0.519727	0.140205	3.78727	16.3251	0.450264	0.201382	0.417727	0.301892	0.453643	0.249993	8.25804	0.544151	7.00623	0.16153	2.83278	0.489139	4.65428	0.145511	67.278	4.08118	0.791917
CMAG_262	0.874866	0.134983	0.133966	2.16555	0.0760458	8.15978	3.57086	3.71062	0.882894	45.4249	10.8122	4.01645	1.74046	7.43654	2.65941	35.9589	5.32634	12.0549	1.75857	20.6467	0.782055	32.2305	0.341526	10.8482
CMAG_263	6.8961	7.41635	6.94134	1.32614	1.98768	10.2815	3.5811	0.971595	3.32651	2.41364	3.30156	1.9163	9.46045	5.12144	2.42237	1.18464	1.30582	0.689363	3.18366	1.41651	4.95123	1.11972	3.99073	0.789333
CMAG_264	0.0330773	0.0463992	0.0512763	0.0300231	0.0512394	8.10016	0.0463006	0.0546076	0.0477762	2.07096	0.0512785	0.0494633	0.0551731	6.92535	0.0817792	0.0682067	0.0499038	0.0663716	0.0396993	0.0476596	0.0761653	6.72994	0.0458417	0.187942
CMAG_265	2.81752	1.30727	1.57701	0.438169	1.68261	0.928622	4.30488	1.37128	0.846434	2.72137	3.3726	1.96911	4.48627	4.5019	1.87296	5.02639	2.44245	8.50578	1.01357	13.1526	2.29291	13.6798	1.50927	4.84064
CMAG_266	0.166637	0.0974284	0.852754	5.11376	1.88157	0.0673217	2.88118	0.658356	0.346292	6.65882	4.27564	3.36986	3.5411	0.634796	2.92077	2.68834	0.180857	4.01816	2.82262	2.04345	0.227862	7.72938	0.094492	1.82655
CMAG_267	0.646891	0.321799	0.329126	5.81438	1.67771	0.867094	0.795759	0.333618	0.965498	1.26226	1.12106	0.974282	1.05867	1.04237	1.00128	0.439778	1.1187	2.18531	0.286806	0.613384	1.21045	1.40422	1.11112	0.772734
CMAG_268	2.36376	2.63976	3.35625	2.53988	6.91337	4.66042	1.58637	3.88426	5.90143	6.5233	3.39856	1.82724	27.3073	7.44262	5.63382	0.673986	12.0072	1.06561	2.01697	0.412215	12.8353	1.39023	4.9394	1.17619
CMAG_269	10.1818	0.855326	0.970729	9.95927	0.525098	61.4088	14.6433	15.4151	8.70041	32.0307	119.303	22.2089	18.6685	40.2052	28.5843	118.033	11.7463	140.187	19.3204	174.776	5.94614	374.076	3.15609	110.229
CMAG_270	2.92776	3.38657	3.18229	5.98073	7.42059	11.1688	8.42029	5.0207	4.83824	10.2578	12.5068	8.74639	13.6778	21.7321	9.97543	17.319	3.48009	10.9748	5.86959	9.56733	4.7628	28.7151	7.75773	13.0481
CMAG_271	0.0332083	0.0719553	0.10151	0.316469	0.0668329	1.69834	0.0505109	1.76102	0.0511922	2.59897	0.449033	1.30524	0.067068	3.16205	0.199704	6.61768	0.0563122	2.52839	0.0704405	5.78444	0.0782696	3.93538	0.111434	3.50141
CMAG_272	0.574495	0.214834	0.635443	0.658225	0.688671	2.03997	1.67411	1.06016	0.763671	1.40378	11.201	1.44501	1.26714	2.10898	1.70572	2.43504	0.728037	2.04813	0.559522	1.33013	0.95726	2.78578	0.916966	2.50219
CMAG_273	2.50564	2.23849	2.71262	4.64292	2.37548	121.88	10.0127	16.3843	2.70224	8.75664	11.8985	271.876	4.96505	150.051	5.47521	126.433	2.63806	18.8464	3.75477	17.124	3.57653	148.89	2.7691	16.0305
CMAG_274	0.376698	0.201459	0.217792	0.713008	0.163726	0.121381	0.163533	3.07156	0.374786	0.227243	0.417311	1.9014	0.200361	0.192524	0.223694	5.00169	0.487254	0.153665	0.441853	6.08552	0.334617	0.110362	0.265904	2.34399
CMAG_275	1.38853	1.46671	1.76706	23.5845	1.25528	1.05157	1.451	10.938	6.37849	1.41601	1.09028	66.2634	1.7871	1.27781	1.40566	0.703923	27.5743	1.33753	1.17521	1.16281	3.01005	1.13427	1.76103	0.741754
CMAG_276	0.0552076	1.8524	0.094929	0.0646709	0.129562	3.50213	0.0667419	2.72134	0.0683021	6.00768	0.0903482	1.60865	0.663263	4.82522	0.146558	1.63178	0.0739473	0.110331	0.0865646	0.167067	0.084769	1.79273	0.0664245	0.539787
CMAG_277	0.283375	7.93358	0.325572	0.782724	0.325429	1.62592	0.34741	0.319453	0.287184	8.05423	0.338529	1.79594	10.7764	12.05	0.333947	5.88518	4.66546	6.06248	0.235937	0.816613	0.773203	6.15551	0.366316	0.773907
CMAG_278	6.47079	2.43359	6.56506	5.36402	2.93325	6.03356	7.99171	3.78295	14.6053	2.76742	2.69729	6.42766	8.62434	7.03351	5.72624	1.16567	1.18355	0.652263	9.16545	0.911346	11.8825	0.62622	14.7027	0.904599
CMAG_279	0.957297	0.104322	0.536853	1.70165	1.01285	8.17764	1.43312	4.04155	1.13332	1.85793	2.0839	1.64152	6.52842	2.17706	4.28027	2.43255	3.37336	6.53943	0.818382	4.03615	4.94271	2.89108	0.844927	3.523
CMAG_280	2.86922	0.27986	0.971938	0.83511	2.05372	4.67987	15.2474	3.51899	2.28247	6.77708	9.70901	1.45532	5.08052	4.25148	5.4941	14.9688	3.80714	4.78465	0.910465	9.90608	4.23401	12.1387	6.31387	3.73222
CMAG_281	0.635825	0.352977	2.91118	0.157247	2.13799	1.80722	2.6938	0.44313	0.835058	1.66737	2.91647	1.15147	2.51615	1.9202	2.16681	2.40519	0.843183	10.8567	1.37136	3.25251	2.3217	16.8386	0.625179	4.23075
CMAG_282	4.98847	1.74957	5.58654	3.05748	3.46987	5.80855	6.83295	4.55242	1.28576	8.60004	9.52778	4.66389	3.00338	6.86426	5.35967	3.19234	3.93073	18.9671	3.57411	5.00019	5.48487	5.44732	9.9006	4.20295
CMAG_283	19.9356	17.3566	14.3913	13.469	15.1287	10.435	17.2196	10.0808	16.7028	21.3843	16.043	12.9588	17.0906	14.686	14.8952	8.37706	22.4321	12.7013	34.9201	9.67747	22.3978	10.4697	18.6587	6.25094
CMAG_284	3.31835	5.5917	12.5039	2.25408	6.06751	2.89744	4.68273	2.26689	4.37473	4.22724	5.3335	2.75511	3.61857	3.63507	4.40741	1.29958	5.52034	3.40301	8.21354	1.53342	3.43039	0.853419	4.87222	2.04615
CMAG_285	0.643564	1.70596	2.14464	0.841757	1.40908	1.47284	5.41191	0.776166	0.827525	1.70597	5.34128	0.967657	1.90669	1.33237	10.1656	1.55714	0.58922	1.44842	0.973737	2.95998	0.483457	7.24658	2.53181	1.50439
CMAG_286	10.2666	94.8867	45.2638	2.09493	23.8233	12.3467	8.54032	9.56576	15.7295	15.2332	4.68084	5.34142	27.4168	7.15216	3.9112	5.64899	1.95923	51.5992	8.61268	2.57845	4.57091	30.051	2.29282	3.19248
CMAG_287	0.464188	0.481537	37.6516	13.9311	0.377626	0.305009	18.7513	6.92717	0.430169	0.410886	0.379529	15.5881	20.5918	0.589936	0.500297	0.392296	0.389246	0.591168	0.512781	0.267775	0.386172	0.568105	10.0869	0.818744
CMAG_288	0.490421	1.42913	1.94919	2.27645	1.98224	5.39569	2.82164	30.3997	0.684157	2.31777	6.10103	2.11423	1.79726	6.97666	3.59933	10.4	0.91713	8.95369	1.13867	5.48801	1.21959	7.16757	1.0582	6.55748
CMAG_289	1.04632	1.09334	1.52267	0.462396	1.91811	0.697043	1.23957	1.43149	0.869793	1.07533	0.66581	1.13361	0.954387	1.16519	1.81143	33.931	1.54312	0.532489	0.991872	107.115	1.04852	4.72238	1.25915	0.630716
CMAG_290	88.7324	42.8719	8.58328	21.4264	32.7852	10.5694	42.3355	19.0715	40.1986	36.012	8.66667	12.5552	27.1978	38.1159	36.9293	7.32722	81.2777	4.90811	27.1816	14.233	319.535	2.1534	76.2347	6.251
CMAG_291	22.5707	36.1807	12.7998	6.05971	12.2944	15.2052	6.8903	8.11605	11.0627	21.7321	7.77561	10.6182	27.9906	32.2888	9.91655	1.72216	4.50091	2.44543	7.79137	1.80007	16.4692	2.49186	6.38413	3.3638
CMAG_292	2.2172	1.04856	2.35074	1.32296	3.67522	2.49621	4.21135	5.17665	1.22417	4.13835	4.33234	2.03999	2.29754	2.93577	2.35377	1.51312	2.26709	7.44363	1.50374	2.14396	2.53374	2.39742	3.8195	2.2167
CMAG_293	43.3507	8.74322	11.6044	5.38797	13.4728	6.23802	11.7973	12.2036	28.7801	8.553	9.26829	31.1377	13.357	7.9042	134.672	11.4613	59.1335	3.34542	11.0949	6.23709	32.5517	1.81145	7.76694	25.5603
CMAG_294	0.0319243	0.052125	0.0756211	0.758153	0.0560827	1.57444	0.0883628	1.85419	0.055036	0.0738707	0.609768	2.33599	0.0677096	0.852226	0.0891743	4.19788	0.0405554	0.186373	0.491287	3.13588	0.0677802	0.508177	0.0780002	2.66091
CMAG_295	284.196	275.361	185.351	461.985	228.935	66.2416	252.657	254.912	83.5914	294.37	95.3693	152.691	329.898	184.143	136.621	57.7152	249.927	3.2653	399.154	6.26069	278.724	13.3394	392.417	38.457
CMAG_296	0.260306	0.465047	0.20916	2.73467	0.210174	3.31117	2.62974	0.42841	0.32332	1.90608	0.51776	3.98179	1.89602	4.54832	1.31734	1.08223	1.72296	1.88361	1.34146	0.59522	0.189014	1.63517	0.578019	1.18243
CMAG_297	10.9064	0.380306	25.3977	0.832837	89.9646	27.8817	11.338	3.64019	3.12264	12.1395	47.672	8.81531	34.4016	16.1927	22.0937	8.19467	16.4227	13.8835	40.0214	12.5735	16.3257	28.3137	18.7613	4.74562
CMAG_298	5.17517	7.15194	3.70674	5.27165	0.436061	3.92999	5.14224	2.98953	6.19757	3.97723	2.52038	4.58904	5.31931	4.41932	3.38693	3.19259	8.4659	0.11635	7.10646	3.35283	3.84266	0.863259	5.42096	2.1152
CMAG_299	2.52618	1.82978	1.80749	0.822548	6.27694	1.6546	3.72845	3.49801	1.86677	4.29788	3.0691	1.16407	1.94958	2.60556	1.8037	1.05579	2.23336	4.0897	0.942686	2.08869	1.56285	2.14236	3.99853	2.01698
CMAG_300	0.103736	0.155708	0.477727	0.730629	0.179699	0.261511	2.46037	2.0458	0.133783	0.201819	2.53494	1.32422	0.234033	0.277033	0.839944	6.91982	0.13451	0.430246	1.17286	10.2906	0.172596	0.396793	0.154642	3.44835
CMAG_301	1.23712	1.69653	1.63965	0.584914	2.05879	0.167556	1.33185	0.339972	0.197491	1.21229	1.39786	0.791522	1.1507	1.52284	1.6107	0.549296	1.32984	1.41136	0.924533	0.654162	1.8801	1.03215	0.111602	0.63652
CMAG_302	0.54652	0.58596	1.73593	0.679072	1.26516	1.14581	2.18375	9.2907	0.523016	11.6827	4.35934	1.62304	0.854852	2.31356	1.95104	4.76487	1.34296	8.50825	1.10461	5.11962	0.775233	7.25418	0.965938	2.93544
CMAG_303	0.333848	0.144282	0.224777	0.230679	0.144781	0.547967	1.51357	0.535494	0.462824	1.31896	1.01249	1.53552	0.160021	10.1931	5.09636	5.79904	0.114992	7.08573	1.93509	11.3078	0.170896	20.9663	0.523293	1.1462
CMAG_304	63.3705	47.7735	39.9406	44.3708	53.2545	84.5855	28.4146	46.0788	30.2244	112.302	28.5031	50.0275	77.8311	74.2515	66.8637	12.5076	59.0254	17.7357	26.0377	5.69708	71.8401	75.301	58.4247	16.8396
CMAG_305	14.432	64.068	40.3751	3.23615	6.4762	6.27507	8.64644	8.18337	18.9695	8.2294	2.97789	7.18189	3.25547	10.066	9.22405	1.96407	42.9886	3.11106	1.69052	0.974371	2.12532	4.81492	3.41425	3.75167
CMAG_306	0.131458	26.3462	30.8057	2.76178	8.66385	10.3048	5.06604	0.477171	0.135033	9.01724	0.513728	2.59504	0.358023	22.7146	2.90469	1.95594	0.180124	1.45861	2.23733	14.2131	0.293325	0.615724	4.46238	1.09939
CMAG_307	27.0763	19.8672	8.90573	20.9009	13.204	22.0431	15.1308	23.5157	18.9796	47.7738	16.7189	32.1736	23.4831	46.3194	22.7335	13.3614	21.502	9.86821	8.63157	4.94991	19.705	14.3179	14.7439	14.3963
CMAG_308	0.116744	0.498418	0.70135	0.725568	0.507879	1.90454	0.685811	0.607569	0.126443	0.290893	33.9547	0.491742	0.286778	0.73444	4.73787	32.6563	0.211301	1.31212	1.51432	156.771	0.226721	0.600399	0.434204	0.939615
CMAG_309	0.407719	1.45606	1.75859	1.22731	1.27972	3.13706	2.95742	1.05503	0.454663	1.06365	19.8759	0.912863	0.741826	1.50371	1.71118	127.556	0.452052	2.97963	0.919215	8.7566	0.574494	6.9175	1.06421	26.5238
CMAG_310	0.963425	0.167969	0.193727	1.3663	1.13609	0.14073	0.78573	0.226046	0.123232	1.05388	0.248364	1.4073	0.228382	1.10519	0.205063	4.82221	0.425535	2.05839	0.200901	18.5617	0.156358	1.20561	0.236795	4.16402
CMAG_311	0.288419	32.0833	0.764782	0.849923	0.857589	1.26324	1.19898	0.775345	0.246236	0.384041	0.938391	0.763468	0.731649	0.923089	1.39735	2.32603	0.374191	5.13402	0.772591	1.69655	0.484641	1.52471	0.393941	1.66839
CMAG_312	0.0897684	16.4458	0.378027	1.64144	0.588052	1.76327	2.87277	0.429095	0.0979029	16.2086	0.421664	0.352518	0.270037	0.705541	9.48778	1.59705	0.136062	1.03408	1.31953	1.60565	0.194791	0.597786	3.11861	0.84623
CMAG_313	16.93	13.8077	4.67372	22.71	7.49132	12.4688	61.1161	43.8855	18.9314	32.8886	12.1019	76.3443	83.6297	38.2403	14.6198	43.8958	13.8488	65.1901	5.6002	4.5373	11.4838	6.62791	8.21286	80.2147
CMAG_314	0.0136685	0.0777515	0.0239553	0.0198081	0.0270595	3.97772	0.0142657	0.0204209	0.109623	124.421	0.133034	0.128953	0.148823	244.118	0.157717	0.178348	0.039586	0.270008	0.0470427	0.0447748	0.0700618	85.9078	0.0430659	1.50925
CMAG_315	0.083551	0.1339	0.235929	0.114199	0.119144	0.170967	0.123625	0.967402	0.206394	0.216111	197.734	18.5747	0.168335	1.15735	0.357714	16.4099	0.200261	15.5158	2.83805	12.1546	2.32087	3.66189	0.144881	108.958
CMAG_316	0.180226	2.79248	2.53067	1.1507	0.136303	1.72617	2.43844	0.356218	0.189956	1.79007	0.546362	0.427352	1.26803	2.57226	1.78246	0.675744	1.77834	5.05139	1.9624	1.2409	0.53307	1.07684	1.49731	0.750366
CMAG_317	0.0981426	0.0938364	0.128006	0.145728	0.111714	0.802621	0.141122	2.19618	0.0884421	0.132959	1.79154	8.3841	0.131771	1.18657	0.142976	14.482	0.152294	0.283297	0.129794	1.53047	0.152653	1.30363	0.120265	6.29669
CMAG_318	1.19256	0.529733	0.503531	3.28459	0.762836	15.1728	1.5554	1.33863	1.62204	13.2029	4.27228	0.735283	2.13668	4.63746	8.95794	2.67622	1.3647	15.4626	1.78865	1.6329	0.707727	7.2014	0.639057	1.01568
CMAG_319	1.42791	2.74175	0.022847	2.82738	0.214909	2.39161	1.71857	5.19936	3.40871	7.83707	1.71294	2.60813	3.28093	3.4815	2.08771	0.314554	0.0239566	0.560542	1.61569	0.669777	1.65154	0.414128	1.26792	0.710433
CMAG_320	0.957736	1.26169	1.65635	6.21003	1.2523	1.3738	19.1826	10.9382	1.0937	1.48981	7.22259	1.6291	1.59512	1.5305	10.1253	2.3737	0.983148	2.6364	1.3855	4.12168	0.976744	1.84352	1.63337	1.53992
CMAG_321	7.14089	2.14178	0.147921	10.5117	0.20755	1.12885	5.53127	30.3395	28.0957	3.48127	4.83456	21.4846	21.7532	30.718	0.722872	22.8582	0.101226	0.133166	3.26857	13.9675	9.77524	0.321813	4.18832	4.78207
CMAG_322	1.77906	8.26972	7.73297	1.44154	2.35721	4.43646	22.9073	1.42342	1.12984	3.13065	4.92877	1.43951	14.0384	18.4534	68.3778	1.49529	5.00469	5.9925	32.5195	4.86888	6.08948	19.4332	15.9955	7.02027
CMAG_323	0.0256622	0.0445573	0.0636992	1.06048	0.0543472	0.0619332	0.0500181	0.79082	0.0385837	0.0552962	0.0896008	0.985043	0.0753422	0.0526907	0.0598029	6.5624	0.0357317	0.0983024	0.0514653	2.25564	0.0717958	0.0881766	0.0695334	2.83631
CMAG_324	4.3782	7.67241	31.6886	7.1025	65.603	10.8572	6.62058	3.77693	2.41006	9.46871	5.5797	6.44417	19.0629	9.41688	5.33546	1.112	1.18289	6.1968	3.13973	1.21114	36.8833	5.27955	8.79329	3.52251
CMAG_325	1.84183	0.218826	0.25626	0.177075	0.262035	1.44662	0.25325	3.92864	1.20983	1.65992	1.42701	0.889145	0.369082	0.25191	0.262047	7.98602	0.558979	0.47313	0.208329	0.246091	0.366219	0.330795	0.32571	0.303121
CMAG_326	0.417233	7.74682	10.6494	8.18088	21.7884	25.2985	7.24866	3.68524	4.07107	6.09034	20.0836	11.1516	3.02315	6.77854	22.9998	4.19922	0.446383	12.7231	9.8216	17.046	0.371769	6.71069	5.61873	7.44349
CMAG_327	7.59926	4.68871	15.7919	6.23857	14.0692	3.71637	7.74318	4.18004	4.91604	5.44052	15.3009	6.78146	5.54001	4.97936	9.06135	1.70915	4.26951	9.49828	11.8598	6.03489	9.60411	3.41627	7.04007	3.94261
CMAG_328	0.530152	0.216759	0.28502	3.15072	0.210317	0.334618	0.148705	17.9493	0.202783	0.277753	0.350132	10.3561	0.544373	0.287562	0.243244	0.997783	0.514606	0.367931	0.159793	0.162574	0.30268	0.127676	0.158764	3.04036
CMAG_329	1.20245	5.97116	7.57451	5.4078	15.5198	8.40268	5.13127	2.71787	1.21462	7.80573	1.79116	4.87597	15.2553	7.32626	14.4084	0.719035	0.647418	3.71734	2.00981	0.61865	8.82322	3.2475	7.16934	2.57907
CMAG_330	1.61444	0.536853	1.18231	2.24927	1.54643	2.83973	4.69294	4.33189	1.23266	2.2484	2.29274	4.03603	3.85582	2.90734	1.75985	9.017	1.61586	3.62851	1.10118	3.95401	1.14473	4.34504	0.0841581	7.34953
CMAG_331	0.13503	0.14853	0.133458	7.65137	0.161384	29.646	0.15132	7.68257	0.124432	7.70633	2.00494	7.80415	5.47098	8.37104	0.159427	24.7915	0.145051	0.922852	0.166717	36.8928	0.722689	11.2807	0.175301	31.9281
CMAG_332	0.0557998	0.466182	0.128454	0.0784321	0.249871	2.04193	0.192392	0.193508	0.0850879	0.77611	0.448875	1.32526	0.180386	0.759284	0.208943	17.9992	0.0807061	0.244754	0.164924	17.2892	0.189812	0.699559	0.136941	3.13345
CMAG_333	0.0176794	0.0395715	0.0247878	1.3036	0.0417499	1.30476	0.28426	1.28483	0.0203741	2.45282	1.73352	1.41068	0.0211419	0.450374	1.90306	0.831481	0.016408	0.0250763	1.09087	0.855151	0.0596284	1.30111	0.0226924	0.602657
CMAG_334	0.0741666	0.155905	0.107757	0.141733	0.246651	0.25043	0.24823	2.12737	2.58182	0.142352	0.575385	0.210913	0.246126	0.464289	0.167888	0.752893	0.0579692	0.161845	0.152885	19.294	0.435097	0.547421	0.130776	0.517642
CMAG_335	0.0827777	0.0735068	0.0864772	0.0809379	0.0782938	0.698934	0.099738	1.84175	0.0799588	0.120613	1.52318	2.36837	0.0890451	1.0406	0.102917	18.8077	0.089878	0.1966	0.0816351	1.00116	0.111664	1.08465	0.0864154	1.56321
CMAG_336	1.59904	1.82199	2.12155	1.1802	1.88337	1.90877	2.97303	1.09723	1.48821	1.31651	2.33022	1.42051	1.61978	1.89239	2.05745	2.66406	1.49369	2.31292	1.16371	3.99167	1.64156	2.37716	1.91805	1.02205
CMAG_337	0.211475	0.249552	1.23548	2.31265	1.51769	5.52008	15.6333	3.02909	0.25733	1.70189	23.9405	2.72364	1.22177	5.44961	7.35095	3.74416	0.22565	4.22185	2.92828	1.66823	0.222964	47.3103	2.62983	1.85397
CMAG_338	4.01701	0.277468	0.819517	0.609845	2.63151	5.65018	1.35463	0.745693	3.26377	7.74931	1.44025	3.22391	3.48486	4.24325	4.50699	3.97554	5.00996	25.1817	0.863127	4.02579	2.00531	4.85019	1.43788	1.52471
CMAG_339	25.6481	0.429605	3.35202	2.54381	25.3303	26.1407	7.54787	11.7124	14.2444	20.6394	2.34015	6.44904	29.6744	6.71214	1.74246	4.52758	30.4061	1.65603	2.07501	3.49689	5.0275	1.75352	6.06158	3.94294
CMAG_340	1.47144	1.14168	0.550709	0.952686	1.20493	3.38794	0.957119	1.67029	0.911058	2.85885	1.46373	2.65414	2.57313	4.92625	0.28106	5.83025	6.48378	0.768495	0.90095	2.37725	3.03484	0.420835	0.928682	43.8802
CMAG_341	9.73664	0.791688	2.67104	3.25643	2.51086	4.35346	5.24428	2.24018	4.41335	6.01216	3.13871	3.11098	3.69745	5.98624	2.96097	0.716104	6.3359	0.933609	3.41067	1.42792	4.85467	0.965736	4.22317	1.20965
CMAG_342	0.103893	0.226801	0.149539	0.168274	0.78614	0.274603	0.17123	1.33279	0.256619	0.28344	43.7102	6.25814	0.182302	6.35437	0.23874	34.3055	0.236976	95.1327	12.1202	58.112	10.8191	20.7191	0.325452	337.054
CMAG_343	1.21579	2.1126	1.42979	1.10636	1.20636	1.6625	2.07455	1.89783	1.59861	3.31625	1.03982	3.2807	2.88498	3.8745	1.28486	0.92243	1.61059	1.62114	1.85826	1.36537	1.11525	1.05504	1.68459	1.42678
CMAG_344	3.51299	3.21541	3.6318	2.75231	6.46874	7.54866	6.39785	5.16888	3.01141	7.90381	18.8313	6.03442	5.0741	9.01032	6.18793	70.6364	4.97298	7.24676	7.33085	18.9898	4.97679	15.8298	4.619	12.1415
CMAG_345	3.70142	0.665629	0.709212	0.418267	0.838978	27.3742	0.659052	1.17098	2.51515	32.2691	0.876828	0.630448	1.14149	1.00466	0.723034	1.39542	1.20911	1.38275	0.789951	0.79798	0.846699	2.10527	0.601925	0.751077
CMAG_346	0.0469838	0.0619153	0.0801086	0.0519683	0.0654875	0.0619812	0.0522451	2.66128	0.060692	0.0670541	0.827925	2.0205	0.0760587	0.414645	0.0896897	2.50593	0.0783195	0.0597838	0.0779629	4.88461	0.075692	2.08928	0.122893	1.9118
CMAG_347	8.52542	31.7601	8.19733	0.226064	12.7744	7.14729	4.85768	0.915084	2.79108	2.81984	17.2357	1.00047	4.20104	3.79432	5.47564	1.23038	2.07262	34.309	3.05584	15.8917	1.46276	5.08116	3.46039	0.242708
CMAG_348	4.94146	0.219903	0.275092	0.289931	0.276137	14.7046	0.447621	13.6609	2.39538	15.1074	12.7706	12.7019	11.7147	13.8528	0.437668	22.6862	0.484713	0.335777	0.283266	18.1683	5.81185	29.4101	0.305153	22.4572
CMAG_349	10.5636	21.9565	0.315221	0.304711	17.6394	38.192	10.4872	2.7824	12.1405	15.8447	11.6718	0.701318	2.58802	20.165	13.7072	11.644	0.206996	45.374	3.69704	12.5642	16.9631	20.1754	0.522609	64.1514
CMAG_350	0.212267	0.163846	0.407132	0.936428	0.106873	2.59017	2.36531	1.49317	1.36583	2.34542	1.63944	1.35103	1.78957	3.40848	1.59823	2.00703	1.40918	1.22419	1.14092	2.89116	1.03962	3.04677	0.934044	2.30118
CMAG_351	4.96281	19.4681	8.81022	8.82286	22.6536	27.6053	28.8583	7.56233	3.07237	12.8024	21.6356	67.2655	22.4937	45.0154	9.08705	133.947	2.2156	5.28663	7.89214	28.829	54.8737	51.1036	12.2655	169.962
CMAG_352	4.77033	9.6848	17.799	7.47148	15.6899	12.498	4.32434	17.7229	2.68869	76.0984	3.3754	4.40826	2.45232	16.5511	6.4957	17.2805	12.8902	28.9208	3.49241	55.4982	3.53851	8.54827	9.10682	75.6343
CMAG_353	0.928706	0.305253	0.481312	0.587515	0.658826	2.6219	1.30096	1.26538	1.01806	2.03398	3.54206	0.816769	1.78027	1.61124	2.94953	7.62567	1.13126	5.62103	1.46139	1.09589	0.695167	1.83929	0.604692	0.330129
CMAG_354	2.04279	27.7869	9.23435	25.6496	15.7992	39.1654	22.1428	12.1581	4.00006	36.2248	3.8638	22.0787	72.4323	9.5494	5.59048	2.61451	2.15117	6.85156	8.26269	2.06565	9.41114	12.8145	31.5718	10.895
CMAG_355	3.38471	3.88472	5.53575	9.85709	3.28275	17.1755	11.9133	34.2447	4.75128	12.9059	5.55419	12.1319	16.4164	18.0849	12.3341	8.55087	3.0846	8.42735	9.06952	48.1114	4.15461	34.2686	15.4816	9.44774
CMAG_356	0.0158449	0.493102	0.51858	0.0647169	0.0418808	2.99317	9.5389	1.27666	0.0453378	0.51306	0.108644	0.845636	0.0737159	23.2464	111.31	0.103271	0.250731	896.539	45.7949	11.9483	0.336294	162.458	0.398156	3.3012
CMAG_357	0.0802063	0.129557	6.44309	3.19583	0.172311	0.281911	2.29275	5.61307	0.104781	0.181175	10.7883	6.26185	0.19771	0.305026	0.173115	11.0269	0.0749937	0.161727	2.17199	0.535906	1.00108	1.45065	7.3122	1.30896
CMAG_358	4.02919	0.370081	0.649899	2.84016	0.0403234	2.26925	5.80083	2.86694	0.0604746	9.19319	1.61427	7.76175	0.037039	2.56019	6.50611	1.72987	0.580147	2.76775	2.75567	3.10162	0.64303	4.12101	0.0644291	3.02851
CMAG_359	3.146	6.65382	7.97506	2.36907	7.87419	3.41927	11.7071	2.66089	7.24755	5.46446	4.40182	3.12296	4.62012	2.97318	2.56816	3.26906	7.6087	52.2145	1.64265	1.67944	2.06654	19.9642	6.80851	2.95789
CMAG_360	0.116581	0.162872	0.13857	0.132066	0.122991	0.154328	0.141395	0.166435	0.201731	0.201937	0.441183	3.73887	0.151804	0.199853	0.149065	11.6698	0.133372	0.244183	0.1419	0.759877	0.125166	0.225477	0.148423	5.09997
CMAG_361	40.5835	17.7338	5.72527	25.5017	36.4981	183.761	134.753	16.297	24.9022	63.7986	101.602	39.6865	182.394	114.998	86.2075	27.8864	44.8243	335.711	72.2582	107.51	100.733	143.095	38.2003	240.832
CMAG_362	0.0897775	0.281363	0.18809	0.651072	0.371564	0.755975	24.3517	34.0833	0.262092	120.495	16.6464	16.3467	0.546395	18.9652	7.04883	48.3846	6.43833	0.718287	16.4118	84.8995	1.24205	57.0653	9.76527	15.2754
CMAG_363	0.809975	2.45816	2.81297	3.59873	4.06768	31.4918	17.2053	4.2355	14.6907	12.5324	7.21979	6.82197	19.761	17.6043	22.0377	11.2692	18.1685	6.88647	3.86612	26.7389	62.4105	6.42527	4.41895	39.6818
CMAG_364	5.7465	7.72895	6.10118	0.160709	6.07044	7.70245	0.849994	1.62649	4.49551	10.6528	1.20657	6.1042	7.31767	10.2878	0.371559	8.16375	8.7624	12.0271	5.04069	5.37562	4.67918	10.5238	4.63512	10.522
CMAG_365	11.9441	21.7388	1.64102	0.960946	1.88862	3.71166	3.29063	3.24725	1.95188	22.6795	1.07873	0.718703	1.13834	3.33171	1.95145	1.1209	15.085	2.28297	2.08929	2.42965	12.6521	1.41676	1.91251	0.418839
CMAG_366	3.49326	5.09787	4.23452	4.10239	3.58565	62.6614	4.49704	4.26325	3.58081	23.2215	3.76231	3.46818	8.47941	6.41859	4.27828	0.93715	4.43188	61.7139	3.39469	1.67018	2.96302	6.91893	2.79094	3.31079
CMAG_367	9.85052	2.55816	3.77542	5.30445	26.5424	10.7296	28.0057	8.41533	10.4813	14.8335	19.5724	32.5736	51.0911	8.83952	38.3743	10.5204	7.54682	2.97455	16.4581	5.53247	23.3515	25.1145	10.4119	55.8558
CMAG_368	0.0324396	0.0541825	0.0515377	0.613735	0.0446385	2.31874	0.0385434	13.5154	0.030791	0.615426	0.175999	0.654948	0.449421	0.678158	0.0383064	2.01062	0.0453832	0.0914349	0.0496606	2.90229	0.0964716	0.883311	0.0447392	2.56786
CMAG_369	2.21849	1.53911	6.45389	1.67002	2.80758	4.35918	5.44431	1.73723	2.49884	5.72827	3.78087	4.27106	3.50183	3.83469	3.5296	0.929299	1.15473	2.12408	4.38403	1.93865	2.79285	1.77177	3.25677	1.86695
CMAG_370	4.02839	4.84374	3.65624	3.80266	1.82981	8.19185	9.2287	3.98006	6.11721	8.56217	3.81666	5.80149	7.1616	9.26244	8.52317	1.81763	4.35731	8.35075	6.20966	1.66226	3.31035	9.6381	6.85036	4.52049
CMAG_371	0.258923	0.273364	0.359988	0.942066	0.817666	1.3641	2.23711	1.26767	1.89592	0.621291	1.85696	0.721406	6.29402	1.1815	2.528	17.1291	0.535745	2.41497	1.16944	8.28216	1.78466	1.11211	0.509348	21.7468
CMAG_372	3.59025	1.7444	0.811382	7.4671	0.139369	3.6219	2.75296	7.80026	3.2213	3.37832	5.72627	6.02433	1.15428	4.02045	2.49881	13.5977	2.53085	1.65758	4.8016	15.98	2.83009	3.6205	1.73721	6.25104
CMAG_373	0.090856	0.307472	0.185001	0.362464	0.152785	0.325193	0.744918	0.850882	0.172837	0.86575	0.406624	0.367245	0.213992	1.07388	0.991834	1.67967	0.189849	2.6707	0.103517	2.38198	0.188837	2.66472	0.166633	1.70123
CMAG_374	8.18979	12.7704	15.5825	25.2003	11.3234	8.24454	6.59526	12.5348	8.59405	19.5062	2.31944	7.38486	11.7426	0.933813	10.5805	6.67099	8.02337	0.695417	6.5569	14.8028	8.16235	1.03335	14.3282	2.69565
CMAG_375	0.786002	0.218748	0.41222	0.490578	0.599801	1.83408	1.1223	0.925433	0.850517	1.35045	3.05351	6.81331	1.49273	1.22588	1.09727	0.984066	0.997687	4.47732	1.30119	0.988129	0.528604	1.4711	0.588434	0.248258
CMAG_376	0.553399	2.16647	2.95066	3.56888	1.50059	0.997522	4.87709	5.52915	1.86424	0.740498	0.815998	2.31355	1.97721	1.90335	3.4965	1.58727	1.66499	0.858888	2.3867	0.591678	0.701456	1.71923	3.62411	0.265615
CMAG_377	0.116586	0.117798	0.104431	4.22961	0.161525	0.166511	0.142166	5.33249	8.50778	0.154382	10.1038	5.46813	24.9064	0.201434	0.166289	19.5246	3.68391	0.147885	0.154762	23.0992	20.6084	0.195723	0.146074	15.4494
CMAG_378	0.362646	0.196786	0.936233	1.42048	0.502357	0.553844	10.4186	0.465194	0.589491	0.759209	1.91321	2.61042	1.20665	0.966884	5.32665	1.25447	1.37264	0.709031	5.518	1.81117	0.71363	1.82722	1.32787	5.58225
CMAG_379	0.0243567	0.0338303	0.0291401	0.11768	0.045265	0.358308	0.029441	0.221987	0.0388067	0.0455563	0.0317393	0.332201	0.105384	0.0288534	0.0432709	3.98986	0.0295753	0.0387516	0.0329996	0.696481	0.152514	0.426017	0.0288016	2.11451
CMAG_380	1.57399	0.508618	1.11354	4.53972	4.34497	3.58959	5.46814	2.84923	2.40744	4.0343	3.3163	9.86223	8.64475	20.5874	8.99669	2.46111	1.19531	0.655151	3.28196	1.47066	5.25019	7.49623	2.87448	11.0877
CMAG_381	0.0734874	0.230982	0.206221	0.277235	38.324	0.423032	0.180814	0.106637	0.0600652	0.312715	1.82811	0.256678	0.1155	0.389762	0.135761	0.143378	0.38263	244.432	0.441405	321.225	0.430992	520.189	0.456378	8.37573
CMAG_382	0.520214	0.0525343	0.0611137	0.129558	0.0517047	1.41735	0.572268	1.3995	0.567825	0.622357	0.0505616	0.698748	0.857918	0.806858	0.0890147	0.432116	0.922955	0.280452	0.0511546	0.221373	0.731713	0.286578	0.0476113	0.797135
CMAG_383	1.4991	7.06051	0.568218	12.0643	0.401464	5.4473	1.91082	4.85224	1.16729	4.55439	2.03225	5.8927	1.02308	7.93186	1.29152	3.74939	5.41522	2.04352	1.53483	4.34483	3.24781	2.24396	0.902192	1.80512
CMAG_384	15.075	0.393848	0.573502	16.7313	0.254299	0.347957	0.225537	33.9302	0.256595	3.78465	0.177084	44.2333	0.31128	24.1559	1.12771	0.374089	40.1457	0.320841	2.08379	0.399459	6.32545	0.248337	0.221195	0.404452
CMAG_385	0.014658	2.17818	0.0256529	0.0210068	0.0249199	0.214935	0.0208531	0.0412531	0.020205	1.12575	0.0615788	0.0770576	0.0336632	3.57177	0.373311	0.0317259	0.0359187	1.17925	0.0207401	0.0192618	0.0431298	2.06479	0.0242738	0.0310383
CMAG_386	0.100886	0.176968	0.203125	3.88901	0.396106	0.688657	1.10853	6.15657	0.844387	0.424757	16.6793	39.2454	0.436966	0.735484	0.4266	73.7196	1.07972	0.494294	0.422804	8.99638	0.401123	1.31323	0.338012	47.3078
CMAG_387	0.972008	4.63489	5.52408	4.12142	11.1238	6.51273	3.78878	2.16859	1.10424	5.96846	1.39777	3.76717	11.6813	33.8398	3.01693	0.509814	0.587044	12.5956	1.58552	0.629087	6.43069	2.77206	5.24599	1.93076
CMAG_388	6.9219	31.979	14.132	3.03328	3.28094	7.95443	3.35436	25.011	2.80168	4.81901	2.84976	2.5955	6.54026	42.7466	23.5274	0.752502	3.24072	8.15596	2.90471	1.27561	2.39937	6.59425	2.02232	2.56171
CMAG_389	1.09899	0.0263079	0.145624	1.32339	0.176961	0.0266381	1.47266	0.0422278	1.32385	0.0329808	0.032377	0.836613	2.12132	0.0292443	0.0439331	0.0255643	1.28058	0.0664387	0.0216512	0.0175577	0.927189	0.0271394	0.0331886	0.0224887
CMAG_390	8.10868	1.82525	7.15866	1.13635	14.087	21.594	7.18347	2.16302	7.04655	8.41156	2.48409	3.09691	28.9084	24.4606	1.55436	12.1973	12.2566	1.50322	1.40375	3.10794	11.9154	2.53376	5.20514	14.9495
CMAG_391	0.0341455	0.0478152	0.036445	0.0731666	0.0504303	0.0738773	0.0530169	0.104629	0.0719907	0.0748266	0.130055	0.0726824	0.0560334	0.0716577	0.103493	83.1762	0.0463839	0.109637	0.0438111	0.263068	0.115691	0.412699	0.0364482	0.416174
CMAG_392	13.3853	0.689677	0.693931	3.50549	0.559918	34.9785	1.02445	18.2049	0.59971	43.4407	46.1969	31.1498	1.19136	30.9738	0.749506	102.114	12.7462	8.14732	19.2627	206.638	9.1329	119.998	0.92143	77.7911
CMAG_393	3.02775	2.0983	3.40247	4.42808	2.77325	4.69474	4.28646	3.14804	3.16202	2.95634	3.0553	3.6606	9.76542	3.26433	1.66666	0.778403	4.98441	4.62448	3.64562	0.883144	2.49069	2.53755	1.81239	4.76147
CMAG_394	0.307346	0.0525734	0.110365	0.143784	0.0533474	0.574534	0.598969	0.411231	0.240308	0.556599	0.477133	0.272225	0.568958	0.820828	0.44418	0.559886	0.342295	0.877275	0.18323	0.629007	0.351812	1.63718	0.0421759	0.461224
CMAG_395	0.0551207	0.0508096	0.0563883	0.0597859	0.0635606	0.0443881	0.0354127	1.39826	0.0542836	0.076181	0.0581907	0.143224	0.0661079	0.066732	0.0575779	70.6014	0.122693	0.0501562	0.0798921	70.7573	0.0924356	0.0442182	0.0626229	0.21288
CMAG_396	25.7056	100.586	26.1753	32.03	71.2539	17.2191	21.1662	131.105	10.9517	75.0691	14.2964	55.5417	26.8589	81.3963	18.2257	3.86561	25.8312	21.5162	12.6957	1.07149	14.6084	17.9033	53.6099	199.532
CMAG_397	1.57181	3.87385	2.43454	2.39293	4.81644	4.09766	3.84512	5.19219	4.59532	9.07353	6.65745	3.81506	3.7066	4.6729	2.57346	0.894665	4.95429	2.40217	3.08891	0.63194	0.283471	1.18903	1.94636	0.810243
CMAG_398	0.0440112	3.79289	0.0923652	0.0799952	0.29504	18.557	0.149024	0.415821	0.0695494	6.27084	2.62315	0.261839	0.156325	5.75444	0.163816	2.68447	0.0812002	0.585575	0.145066	2.25613	0.14267	3.68809	0.136925	0.782915
CMAG_399	0.438609	0.108142	6.79338	7.50409	0.206864	7.29286	9.18591	11.7713	1.15204	1.47922	5.25069	15.8808	11.7268	4.01203	2.61897	5.9587	0.661771	1.14171	4.34371	2.79702	0.580211	1.29544	2.76124	7.48826
CMAG_400	0.752196	0.529003	0.542231	3.65248	0.668994	1.01981	1.67864	0.669592	0.605519	1.23732	12.5031	2.97882	0.839445	0.835819	0.682745	2.76131	0.89408	2.79512	0.473854	39.5612	0.503846	0.794496	0.462004	3.58739
CMAG_401	4.32393	3.72982	1.07199	1.74099	2.48106	9.49557	2.44845	3.42236	1.74315	8.4906	2.20731	4.82869	5.83118	14.5825	0.560274	14.3637	20.9686	2.42205	2.02929	3.50117	8.91903	0.750616	2.6253	12.406
CMAG_402	0.611886	2.87742	3.11359	2.95933	1.18628	0.660026	5.89563	3.92758	1.84176	0.769484	0.749373	4.75346	2.50618	1.38377	2.43597	2.58807	2.92871	0.866602	2.46323	0.634883	1.00084	1.55602	3.15494	0.273817
CMAG_403	0.659275	1.30809	2.37414	1.04243	1.91075	1.71285	0.656085	2.40654	0.405203	11.8035	0.528621	1.15892	0.379785	31.5606	0.919772	7.48777	1.71907	3.87255	0.433846	7.44604	0.567888	1.34703	1.2336	10.164
CMAG_404	3.24668	3.02924	1.28581	5.68357	0.976302	10.8144	10.207	4.73643	2.35121	10.9175	6.49685	4.22631	4.68435	10.7589	5.36835	8.91436	4.07717	5.92591	3.26767	9.53651	2.93993	12.5878	2.04915	3.92866
CMAG_405	0.0266432	0.0290934	0.0460127	0.487018	0.038801	1.18366	2.23641	0.813335	0.0390843	1.12931	1.45928	1.20641	2.54817	1.55953	2.29035	1.62651	0.0413141	0.251009	0.711238	0.911922	0.0528579	1.8383	0.0450224	3.65584
CMAG_406	0.685423	3.14761	1.58043	0.988096	1.83207	1.11607	3.30859	3.61277	1.90462	1.04476	0.873149	0.813579	1.53637	5.31679	2.02785	2.82493	0.978851	2.32645	1.87402	0.612217	0.65877	16.354	2.09358	0.451038
CMAG_407	0.804445	0.0462729	0.0886703	0.418338	1.12583	1.24579	1.59923	0.769144	1.39349	0.993602	0.728408	0.84155	1.54782	1.46066	0.740039	0.968483	0.815425	0.691895	1.04255	0.891273	1.19851	0.983632	0.0491438	1.17522
CMAG_408	0.506864	1.56282	3.30669	0.735843	1.59727	0.8226	7.28891	3.32558	1.83555	0.770957	3.51073	0.643939	0.95855	1.14224	11.4645	0.98005	0.741555	1.00471	27.6441	0.563527	0.514888	1.07297	2.07675	0.272919
CMAG_409	0.184191	0.676069	0.237425	0.150212	0.630313	4.73922	0.431636	0.53292	0.95553	0.432537	0.56785	0.486692	0.406264	0.481374	0.660696	8.59685	0.194566	0.409556	0.186112	0.302592	0.841988	1.04008	0.605204	2.45711
CMAG_410	0.0955805	0.232673	0.631591	0.160099	0.0609457	11.5293	0.883482	1.35346	0.802588	3.25484	0.613582	0.696384	0.66748	1.53727	0.347997	3.05746	0.147624	0.0995108	0.545576	2.2459	0.261792	1.38977	1.48937	1.62752
CMAG_411	4.78495	0.440136	0.914664	0.723929	0.602513	2.63365	0.246729	0.423521	1.30501	1.99126	5.76497	0.319661	4.41833	1.74072	1.09528	0.191779	3.84382	2.73997	0.211143	0.266574	1.93581	0.514527	0.261474	0.27444
CMAG_412	1.05574	0.522045	0.602705	1.23822	0.812949	2.24487	1.53897	13.5121	1.1676	1.70493	3.81545	1.09779	1.9912	1.70485	1.33914	2.55775	1.35717	5.50748	1.70949	1.52841	0.810845	1.82733	0.791906	0.989487
CMAG_413	1.29823	0.0557677	0.0849943	0.844711	0.0720377	3.79102	2.30914	1.70054	0.316816	2.94627	0.775808	0.682968	4.18115	4.60458	1.69131	7.02386	1.59975	0.111426	0.0970203	8.65989	6.65241	2.78685	0.0647971	6.63101
CMAG_414	11.4779	1.32634	4.57791	1.40074	7.4343	11.2267	18.0809	0.738755	12.7965	2.62613	53.4727	0.478891	24.449	13.557	3.60465	0.810237	14.3541	64.5393	20.5052	1.0359	6.71626	14.6953	7.04993	0.347343
CMAG_415	0.0909896	0.862068	17.8919	5.12397	3.06174	17.9476	148.901	3.44053	1.74268	59.1008	76.6219	4.2047	2.16324	144.82	57.4619	27.2289	1.66779	1.2627	63.2764	240.91	3.53797	11.3882	4.61205	62.8864
CMAG_416	0.0938877	0.0869953	0.134209	0.0961387	0.135896	0.459021	0.119286	10.7129	0.0828763	0.109216	1.29806	1.59044	0.10345	0.639603	0.198363	4.96279	0.0942988	0.173015	0.120851	1.86259	0.127408	0.725981	0.152966	1.37084
CMAG_417	1.98825	1.62415	0.853548	5.89114	1.98163	5.02686	1.42977	8.46383	2.04832	8.42343	5.50204	17.0689	3.67405	6.94091	0.522703	21.4977	8.13021	1.19056	4.12157	16.9379	3.97111	1.26065	1.68074	38.4463
CMAG_418	0.494271	1.53407	1.74698	1.14934	3.6862	1.61913	3.69326	3.27279	1.9402	0.764837	0.876873	1.19355	1.1852	1.3001	1.69781	3.49258	1.21553	1.63531	1.75456	0.575777	0.600048	1.69814	2.09119	0.82939
CMAG_419	0.710258	0.170198	0.763216	0.140915	0.550537	0.434059	57.9954	0.402528	12.375	0.642238	1.01053	0.254086	2.67202	2.71304	5.31359	1.08455	2.33414	0.302901	10.0049	2.99484	3.34428	0.529569	37.6619	1.17283
CMAG_420	3.90872	8.56284	6.03603	1.78849	4.75131	5.82255	5.19981	6.82536	2.30682	7.56272	6.87033	5.60349	9.74	10.0422	8.01641	1.86092	10.1133	9.87735	3.49306	4.49186	5.13097	4.13957	2.2204	8.88921
CMAG_421	0.294705	2.49682	0.18179	2.9812	0.187419	1.05871	0.234053	0.95246	0.428318	0.325617	0.190624	0.261884	0.227787	0.797639	0.238048	8.43094	1.42387	34.464	0.255425	0.136583	0.328343	0.205766	0.209827	0.354284
CMAG_422	16.9278	5.18853	5.86147	10.748	6.19542	15.3399	31.631	18.7651	15.9515	37.3147	9.8884	7.16577	34.164	43.7657	4.9193	26.4874	20.5941	23.0166	3.24056	18.2019	16.5806	30.3677	13.3778	26.9929
CMAG_423	1.28108	1.27533	1.36807	0.736826	9.18838	0.810372	3.00869	3.2171	17.4428	0.769136	0.857443	0.604289	4.27268	1.07971	1.82014	1.00309	0.773868	0.933285	1.89297	0.57328	0.559045	1.09608	1.83603	0.279628
CMAG_424	1.41948	2.96759	0.105402	0.0821203	2.40399	5.18314	5.56417	11.0681	1.6839	2.16953	18.8506	0.181488	10.5595	2.77267	1.94317	23.5426	0.0928654	6.16596	0.618175	59.3551	4.08338	2.81236	0.128361	55.8537
CMAG_425	0.19079	0.14951	0.302072	0.501171	0.389465	1.07682	2.78236	0.637151	0.15638	0.449196	4.21304	4.29603	0.367709	1.0783	11.1492	13.496	0.185465	0.787531	0.582033	0.402234	0.248929	8.35832	0.579057	0.418293
CMAG_426	0.25504	0.265705	0.293444	1.17541	0.229389	1.44234	1.81189	0.814203	0.252541	0.792672	2.09293	2.01181	0.994028	5.83564	3.59543	14.9835	0.271016	0.610345	1.07375	26.3959	0.271045	5.82063	0.892826	7.1
CMAG_427	3.36328	2.22203	1.20385	2.94827	2.1204	2.88078	5.35772	2.18808	2.86472	5.19041	3.65858	3.89852	3.81841	5.55578	1.63046	2.14142	3.51658	3.31896	1.41956	3.85436	5.07775	4.51542	1.11388	2.87876
CMAG_428	0.210725	0.329181	0.31709	0.26709	0.270026	0.379299	0.309246	11.353	0.276506	0.397437	1.78913	5.68133	0.359033	0.399357	0.406377	1.03807	0.277746	0.448793	0.310799	28.3165	0.349316	14.9542	0.396942	9.73216
CMAG_429	2.29687	3.22971	2.35164	2.20479	3.68777	4.49753	5.03293	3.33453	2.60902	5.23695	3.91002	2.89721	3.78762	7.49863	5.10031	16.1746	3.07732	14.6073	3.48577	7.17945	4.12927	13.7891	3.26274	7.32183
CMAG_430	0.0926108	0.193591	0.0892147	8.03073	0.0903692	12.1606	0.073106	4.61915	0.0770453	0.111554	12.1008	9.75033	0.0909725	0.247705	0.0928443	5.36811	0.097174	0.128598	0.069264	1.99377	0.106645	0.135196	0.0820071	2.57253
CMAG_431	17.952	1.59005	26.6676	13.3749	47.1058	23.5476	27.7882	6.59324	21.4225	9.40506	75.214	10.5005	19.081	23.0887	86.4922	5.19424	13.4927	12.7286	26.5187	21.8965	14.0151	22.9872	7.23204	14.8988
CMAG_432	0.322096	0.0781351	0.542273	1.19053	0.0927134	1.65523	2.6862	1.91181	0.713875	0.320291	10.5509	2.63899	1.25295	1.42159	1.13386	0.937543	0.0844176	0.395926	0.784337	2.34895	1.07257	2.0665	1.05609	5.99719
CMAG_433	0.0276171	0.029361	0.0440709	0.0713524	0.0525832	1.6113	0.0300855	1.31612	0.0344081	0.0350967	1.39919	3.24078	0.0456414	4.65368	0.0480465	0.871569	2.58309	0.0253841	0.0419319	0.565928	1.57999	0.809974	0.035082	0.957255
CMAG_434	4.47362	0.625674	8.83667	11.5864	0.553082	31.7336	87.6075	35.4689	40.8846	20.4113	51.2555	25.8431	53.6723	33.5593	63.8619	27.5567	23.4703	2.0628	30.1878	6.26345	8.95365	6.90641	35.1076	31.2759
CMAG_435	0.143947	0.206558	8.17245	0.0659288	0.795394	0.747962	0.288044	0.126804	0.451051	0.219255	0.37747	0.109797	0.272488	0.202655	0.533146	0.413537	1.14758	2.07932	0.433993	0.194406	0.258746	0.244905	0.268561	0.131567
CMAG_436	2.46415	6.78709	3.75748	3.58007	2.70483	27.9679	8.49236	14.9459	5.44167	39.5697	14.4433	13.44	5.56181	24.6181	12.2983	44.2428	3.27285	20.9538	10.1935	7.32269	4.0663	22.1708	6.0682	11.7883
CMAG_437	1.06089	0.163854	0.476227	0.443573	0.680073	2.1979	1.63163	0.745013	1.21813	1.30911	4.58249	0.557452	2.22303	1.4834	1.1221	1.27558	1.3291	6.7747	1.87461	14.6748	0.666131	1.89795	0.642128	0.220368
CMAG_438	112.359	157.866	157.655	83.4491	240.08	258.474	193.56	94.2465	177.788	178.647	172.545	123.502	312.988	235.597	258.123	34.5782	86.7037	484.22	93.8517	167.618	178.236	401.768	207.389	136.117
CMAG_439	0.0593039	0.0452674	0.0577887	0.0678521	0.0596928	2.44708	0.0751	4.40757	0.048679	0.158774	6.15313	2.9966	0.079112	3.76697	0.0727708	10.2588	0.046071	0.464769	0.0664331	3.05849	0.0649795	4.01838	0.0575376	1.89439
CMAG_440	27.4102	105.641	47.1967	48.3133	122.745	147.697	156.658	40.7381	15.2715	68.5991	109.878	19.4211	124.517	240.657	44.7932	21.2601	10.9695	24.0521	39.5647	5.99947	298.076	259.106	65.4464	31.9219
CMAG_441	0.551047	0.248559	1.09855	2.05965	0.345499	2.41454	0.974461	3.45261	0.537696	2.56461	1.56606	2.28631	2.80018	1.84268	1.51872	1.5241	3.05639	1.8952	1.26714	0.719671	1.44189	0.81373	1.03791	2.02704
CMAG_442	0.494676	6.44896	3.5596	26.4453	3.34272	18.7156	37.8219	4.76344	11.2657	11.3916	133.367	7.77852	2.83309	78.2525	61.6602	22.8379	2.4582	8.90107	42.5747	780.585	29.6845	29.1321	12.7607	115.403
CMAG_443	0.0595143	0.0796794	0.0840772	0.437222	0.107505	0.236828	0.168912	0.143182	0.0959608	0.127005	0.182698	0.14609	0.239056	0.219733	0.145135	145.172	0.0807838	0.301692	0.123983	0.177558	0.203999	0.244868	0.108987	1.27316
CMAG_444	0.0738125	1.43548	0.111222	0.0744195	17.0475	0.287333	0.0999872	0.0666351	0.385771	0.269946	0.294782	0.0749746	0.240494	0.195067	0.195015	1.94268	0.175662	36.5552	0.145335	1.12732	0.5482	1.56613	0.100597	0.999829
CMAG_445	1.12569	1.35021	1.15739	0.927917	0.888733	1.6471	1.2665	1.49067	1.05781	1.68933	4.22597	1.66473	1.22699	1.77287	1.13687	11.2321	1.46124	1.30414	1.2263	4.90714	1.15601	3.45369	1.31186	1.93665
CMAG_446	2.14366	1.62689	4.67624	3.57764	5.78725	2.7942	2.68166	2.14641	6.45951	1.61094	0.943184	2.00715	2.68219	1.35666	2.38002	0.752962	1.87607	0.728897	0.412617	1.10664	4.02562	1.75287	3.62855	2.41414
CMAG_447	26.8453	12.0702	3.61342	3.77052	8.0093	8.32882	6.18133	7.67289	9.36806	18.0163	5.17859	7.87274	19.8827	23.8261	4.23005	3.85189	18.9036	4.85168	6.19714	5.33627	17.5649	13.6806	5.19017	4.08026
CMAG_448	10.6148	0.294494	0.277059	10.3492	0.258918	4.91308	0.278654	0.259749	0.243907	75.3712	26.8398	126.376	0.366921	17.0462	0.320474	0.386658	13.6667	3.06844	0.575698	2.91743	70.251	6.27234	0.318505	89.6586
CMAG_449	0.0237903	0.0182322	0.505257	0.291781	0.291797	1.3964	2.62022	1.37804	0.57863	1.06557	2.07236	0.846333	2.03216	2.24806	1.74645	1.6485	0.666591	2.07367	0.537584	1.08726	0.687097	2.35073	0.41642	1.35171
CMAG_450	0.032804	0.583077	0.0617809	1.71546	0.0599328	4.52223	3.67002	4.28471	0.73956	3.40099	1.84099	2.10857	0.0595712	3.04871	2.58897	2.42685	0.845313	3.5574	0.0609265	0.757112	0.203652	2.1018	0.0925804	4.68544
CMAG_451	27.3005	1.21593	4.10873	3.22885	2.66523	14.4958	0.230836	0.33066	6.57718	10.4643	4.34021	0.284517	24.97	9.03237	5.06808	0.344463	21.8945	15.4441	0.219626	0.874471	9.95903	2.19237	0.241885	0.732702
CMAG_452	1.34682	0.0243401	0.0280634	1.22143	0.0557093	0.454739	1.7625	2.38165	0.689754	0.0313401	1.53942	2.33629	0.590587	0.90534	0.157203	0.325824	2.44853	0.0255372	0.537652	1.02688	0.0706816	0.41465	0.031899	0.368496
CMAG_453	31.1453	0.360436	0.41669	0.233563	0.421308	1.74381	0.405736	1.03346	18.4699	1.96541	0.522756	0.426155	1.77401	0.48696	0.429193	1.03421	7.05617	0.847257	0.286779	0.356436	2.46311	0.554592	0.417849	0.329671
CMAG_454	14.6706	3.55077	8.10764	17.6022	8.40127	6.05584	11.4251	4.86948	10.8028	3.1955	14.5124	7.10206	16.5718	6.67431	3.10407	3.02514	22.7867	6.82109	3.49762	3.48237	7.99672	3.17918	9.83217	4.71098
CMAG_455	3.76701	9.24003	9.52505	5.04736	3.60717	129.96	22.8612	32.6332	18.6203	56.4271	14.2891	9.97348	28.519	58.7817	6.72769	99.2201	0.990469	3.69445	7.03076	40.0368	9.78209	19.6043	56.3629	20.8483
CMAG_456	6.0858	3.75713	4.06399	3.39946	6.08794	6.68592	5.4308	5.78904	7.23311	9.92766	3.06485	10.5491	15.7951	5.13617	3.00882	1.16359	5.00578	6.72587	20.8425	1.16321	2.10041	10.8292	1.86764	5.33927
CMAG_457	0.0248639	0.0317591	0.0316647	0.993494	0.0356421	0.0461852	0.0339889	3.39692	0.0472213	0.0478845	3.87348	2.95414	0.0356476	0.130574	0.0394129	3.40274	0.0280487	0.0756107	0.0350594	3.88996	0.0477063	0.109223	0.029865	3.43613
CMAG_458	0.049614	0.0563801	0.0592538	0.067861	0.247679	0.152344	0.226781	0.116453	0.0953352	0.0924589	22.9373	19.0989	0.187837	0.219877	0.123879	10.7102	0.0380856	0.191618	0.241365	0.492899	0.184635	0.268208	0.113998	1.72157
CMAG_459	4.84351	2.22623	3.66639	5.7416	2.764	12.1366	13.823	12.0877	9.55181	19.0564	12.2354	3.00376	16.3264	64.2074	3.13381	7.94183	10.2544	6.9841	1.58497	5.88904	6.35942	27.1347	5.66981	8.09837
CMAG_460	0.0305158	0.0508684	0.0582665	0.0371761	0.0550485	0.374508	0.0357067	0.3567	0.0420753	0.176796	0.060752	1.04984	0.0495456	0.428816	0.0492484	0.485817	0.0569083	0.0384012	0.0598156	1.15032	0.0691244	4.88544	0.045288	0.405126
CMAG_461	0.0605383	0.145816	0.138519	0.0884433	0.0875624	0.505052	1.25493	9.68609	0.10172	0.171143	0.17002	0.195811	0.106376	2.84307	13.0946	0.184628	0.0929405	99.3003	5.4657	1.85581	0.140852	18.3254	0.142788	0.704287
CMAG_462	6.05708	1.60185	7.92689	2.08717	12.9855	2.37071	9.83007	4.91803	12.2128	8.81022	8.74809	10.0901	3.25201	5.08128	21.6375	1.8354	7.66096	9.551	7.46732	9.13658	3.86337	3.25315	10.3068	3.54475
CMAG_463	0.941693	1.02226	0.829439	0.676269	1.24532	2.31058	1.1414	1.4815	0.875276	2.75475	2.55085	1.16879	1.75963	2.41661	1.71992	1.3297	1.07416	14.6193	0.852844	9.54574	1.09601	30.7609	0.819476	6.43392
CMAG_464	12.8919	29.4104	78.625	25.6576	192.225	47.6472	74.2453	11.9582	5.20781	13.9081	417.653	9.72504	20.7367	222.091	194.947	7.31119	18.7235	175.968	232.576	42.5913	157.934	979.405	21.1035	135.135
CMAG_465	7.68613	8.80944	25.4521	17.7058	31.0847	15.378	12.2618	10.2333	1.56155	8.93103	5.03669	9.34727	14.1476	7.17512	12.9318	3.97183	7.2903	3.54107	1.56137	5.5485	15.604	9.35682	18.8269	12.201
CMAG_466	6.09654	23.1902	2.16273	4.87346	60.7138	35.9253	43.1651	7.06197	13.3314	9.41625	37.1962	8.26197	51.6627	33.8391	26.1727	47.3537	8.9393	36.7389	3.76726	18.779	56.8411	9.79765	15.775	15.2177
CMAG_467	0.0177675	0.0347879	0.0390163	0.0269721	0.0359048	0.0331586	0.040284	8.04886	0.0678037	0.0432615	1.17407	0.639018	0.0353068	0.0411961	0.0380744	1.43558	0.0296042	0.0265195	0.0420324	2.20333	0.0553886	0.0376087	0.0400305	0.127448
CMAG_468	13.5198	36.1405	69.6327	43.1845	142.92	245.927	162.862	101.052	56.0549	93.2963	96.6947	35.8329	82.1842	189.313	114.34	33.7937	12.3901	65.8947	115.682	12.9206	44.3094	243.107	116.585	723.981
CMAG_469	0.0200472	0.0337003	1.21549	0.0303011	0.657552	0.299596	0.435061	0.0254659	0.120601	0.0275651	0.846888	0.0284794	0.410191	0.787644	0.353629	0.0340565	0.0304332	4.26927	0.242624	0.0341	0.230211	0.0266403	1.02133	0.0255586
