# Supplementary material for: Assembly of hundreds of novel bacterial genomes from the chicken caecum
Source: Genome Biol. 2020 Feb 12;21:34. doi: 10.1186/s13059-020-1947-1 (PMC7014784; doi:10.1186/s13059-020-1947-1)
Supplement: Supplementary file 3 — Additional file 3: Dataset S2. Description of each chicken MAG (metagenome-assembled genome), including novelty of species or strain, NCBI_name, GTDB-Tk taxonomy, CheckM completeness and contamination, assembly size (mb), N50, number of contigs, the longest contig length (bp) and the GC content. [file 13059_2020_1947_MOESM3_ESM.xlsx]

## Sheet: renamed_mags
MAG	Original_MAG_name	Species_novelty	Strain_novelty	ncbi_name	ncbi_name	GTDB-Tk _taxonomy	Contamination_%	Completeness_%	Size_(mb)	#_contigs	N50	Longest_contig_ (bp)	GC_content
CMAG_1	mag_11413_20_idba_bin_59	Not_novel	Novel	Anaeromassilibacillus sp. An250 CMAG_1	1924093	Bacteria;p__Firmicutes_A;c__Clostridia;o__Oscillospirales;f__DTU089;g__Anaeromassilibacillus;s__GCF_002159845.1	0	98.43	2.51356	177	23432	59587	54
CMAG_2	mag_11413_8_idba_bin_140	Not_novel	Novel	Pseudoflavonifractor sp. An184 CMAG_2	1965576	Bacteria;p__Firmicutes_A;c__Clostridia;o__Oscillospirales;f__Oscillospiraceae;g__Clostridium_AJ;s__GCF_002160305.1	2.35	86.43	2.16491	289	10469	41149	63.1
CMAG_3	mag_11413_min2k_bin_260	Not_novel	Not_novel	Candidatus Arthromitus sp. SFB-turkey CMAG_3	1840217	Bacteria;p__Firmicutes_A;c__Clostridia;o__Clostridiales;f__Savagellaceae;g__Savagella;s__GCF_001655775.1	1.92	93.27	1.4751	140	16461	73792	26
CMAG_4	mag_11413_18_idba_bin_111	Not_novel	Novel	Anaeromassilibacillus sp. An250 CMAG_4	1965604	Bacteria;p__Firmicutes_A;c__Clostridia;o__Oscillospirales;f__DTU089;g__Anaeromassilibacillus;s__GCF_002159845.1	0	81.88	1.97476	34	82596	180800	52.9
CMAG_5	mag_11413_min2k_bin_434	Not_novel	Not_novel	Clostridiales bacterium CHKCI006 CMAG_5	1780379	Bacteria;p__Firmicutes;c__Bacilli;o__Erysipelotrichales;f__Erysipelatoclostridiaceae;g__CHKCI006;s__GCF_900018345.1	1.35	92.59	2.25539	261	12197	44493	43.5
CMAG_6	mag_11413_18_idba_bin_175	Not_novel	Not_novel	Alistipes sp. CHKCI003 CMAG_6	1780376	Bacteria;p__Bacteroidota;c__Bacteroidia;o__Bacteroidales;f__Rikenellaceae;g__Alistipes;s__GCF_900021155.1	0.48	98.08	2.64656	41	137092	355557	59.6
CMAG_7	mag_11413_min2k_bin_76	Not_novel	Novel	Gordonibacter urolithinfaciens CMAG_7	1335613	Bacteria;p__Actinobacteriota;c__Coriobacteriia;o__Coriobacteriales;f__Eggerthellaceae;g__Gordonibacter;s__Gordonibacter urolithinfaciens	2.65	93.65	3.2107	211	22698	62845	66.2
CMAG_8	mag_11413_7_idba_bin_24	Not_novel	Novel	Anaeromassilibacillus sp. An250 CMAG_8	1965604	Bacteria;p__Firmicutes_A;c__Clostridia;o__Oscillospirales;f__DTU089;g__Anaeromassilibacillus;s__GCF_002159845.1	0	99.33	2.59359	67	68489	265950	53.9
CMAG_9	mag_11413_13_idba_bin_16	Not_novel	Novel	Pseudoflavonifractor sp. An184 CMAG_9	1965576	Bacteria;p__Firmicutes_A;c__Clostridia;o__Oscillospirales;f__Oscillospiraceae;g__Clostridium_AJ;s__GCF_002160305.1	2.35	94.07	2.31185	161	22729	52304	62.9
CMAG_10	mag_11413_19_idba_bin_172	Not_novel	Novel	Pseudoflavonifractor sp. An184 CMAG_10	1965576	Bacteria;p__Firmicutes_A;c__Clostridia;o__Oscillospirales;f__Oscillospiraceae;g__Clostridium_AJ;s__GCF_002160305.1	1.45	83.57	2.11472	312	9480	37879	63.1
CMAG_11	mag_11413_15_idba_bin_134	Not_novel	Novel	Anaeromassilibacillus sp. An250 CMAG_11	1965604	Bacteria;p__Firmicutes_A;c__Clostridia;o__Oscillospirales;f__DTU089;g__Anaeromassilibacillus;s__GCF_002159845.1	0.34	96.09	2.37891	183	23881	61020	54.1
CMAG_12	mag_11413_2_idba_bin_10	Not_novel	Novel	Anaeromassilibacillus sp. An250 CMAG_12	1965604	Bacteria;p__Firmicutes_A;c__Clostridia;o__Oscillospirales;f__DTU089;g__Anaeromassilibacillus;s__GCF_002159845.1	0	97.99	2.56445	64	89830	180404	54
CMAG_13	mag_11413_13_idba_bin_91	Not_novel	Novel	Escherichia coli CMAG_13	562	Bacteria;p__Proteobacteria;c__Gammaproteobacteria;o__Enterobacterales;f__Enterobacteriaceae;g__Escherichia;s__Escherichia coli	0.17	98.86	4.59111	91	91179	511354	50.6
CMAG_14	mag_11413_20_idba_bin_47	Not_novel	Novel	Escherichia coli CMAG_14	562	Bacteria;p__Proteobacteria;c__Gammaproteobacteria;o__Enterobacterales;f__Enterobacteriaceae;g__Escherichia;s__Escherichia coli	0.18	99.37	4.5992	76	115972	274017	50.7
CMAG_15	mag_11413_24_idba_bin_137	Novel	Novel	uncultured Faecalibacterium sp. CMAG_15	216851	Bacteria;p__Firmicutes_A;c__Clostridia;o__Oscillospirales;f__Ruminococcaceae;g__Faecalibacterium;s__	1.67	88.73	2.0504	106	29119	93835	63
CMAG_16	mag_11413_7_idba_bin_7	Not_novel	Novel	uncultured Faecalibacterium sp. CMAG_16	216851	Bacteria;p__Firmicutes_A;c__Clostridia;o__Oscillospirales;f__Ruminococcaceae;g__Faecalibacterium;s__	0	95.56	2.32762	86	43573	134461	64
CMAG_17	mag_11413_14_idba_bin_49	Not_novel	Novel	Lactobacillus salivarius CMAG_17	1624	Bacteria;p__Firmicutes;c__Bacilli;o__Lactobacillales;f__Lactobacillaceae;g__Lactobacillus_B;s__Lactobacillus_B salivarius	0	99.48	1.84704	47	67842	269992	32.5
CMAG_18	mag_11413_19_idba_bin_122	Not_novel	Novel	Lactobacillus reuteri CMAG_18	1598	Bacteria;p__Firmicutes;c__Bacilli;o__Lactobacillales;f__Lactobacillaceae;g__Lactobacillus_H;s__Lactobacillus_H reuteri_B	0	98.91	1.87946	89	35418	111946	38.3
CMAG_19	mag_11413_6_idba_bin_147	Not_novel	Novel	Lactobacillus crispatus CMAG_19	47770	Bacteria;p__Firmicutes;c__Bacilli;o__Lactobacillales;f__Lactobacillaceae;g__Lactobacillus;s__Lactobacillus crispatus	0.74	86.07	1.54475	205	12610	65237	36.8
CMAG_20	mag_11413_min2k_bin_457	Novel	Novel	uncultured Blautia sp. CMAG_20	572511	Bacteria;p__Firmicutes_A;c__Clostridia;o__Lachnospirales;f__Lachnospiraceae;g__Blautia_A;s__	0.95	89.48	2.33397	130	26978	83012	46.9
CMAG_21	mag_11413_21_idba_bin_28	Novel	Novel	uncultured Blautia sp. CMAG_21	572511	Bacteria;p__Firmicutes_A;c__Clostridia;o__Lachnospirales;f__Lachnospiraceae;g__Blautia_A;s__	0.22	96.82	2.68735	42	98059	209557	46.8
CMAG_22	mag_11413_19_idba_bin_104	Not_novel	Novel	Lactobacillus crispatus CMAG_22	47770	Bacteria;p__Firmicutes;c__Bacilli;o__Lactobacillales;f__Lactobacillaceae;g__Lactobacillus;s__Lactobacillus crispatus	0.38	99.35	1.83199	117	25788	121095	36.8
CMAG_23	mag_11413_9_idba_bin_4	Novel	Novel	uncultured Faecalibacterium sp. CMAG_23	216851	Bacteria;p__Firmicutes_A;c__Clostridia;o__Oscillospirales;f__Ruminococcaceae;g__Faecalibacterium;s__	1.36	95.97	2.4175	89	44418	98266	61.1
CMAG_24	mag_11413_min2k_bin_545	Novel	Novel	uncultured Blautia sp. CMAG_24	572511	Bacteria;p__Firmicutes_A;c__Clostridia;o__Lachnospirales;f__Lachnospiraceae;g__Blautia_A;s__	0.79	92.84	3.41568	114	50546	121373	44.9
CMAG_25	mag_11413_min2k_bin_424	Not_novel	Not_novel	[Clostridium] saccharolyticum CMAG_25	84030	Bacteria;p__Firmicutes_A;c__Clostridia;o__Lachnospirales;f__Lachnospiraceae;g__Clostridium_Q;s__Clostridium_Q saccharolyticum	0	100	2.91812	80	62019	129489	50.8
CMAG_26	mag_11413_6_idba_bin_125	Not_novel	Novel	Lactobacillus johnsonii CMAG_26	33959	Bacteria;p__Firmicutes;c__Bacilli;o__Lactobacillales;f__Lactobacillaceae;g__Lactobacillus;s__Lactobacillus johnsonii	0	99.22	1.73559	54	57193	141816	34.3
CMAG_27	mag_11413_1_idba_bin_137	Not_novel	Novel	Lactobacillus crispatus CMAG_27	47770	Bacteria;p__Firmicutes;c__Bacilli;o__Lactobacillales;f__Lactobacillaceae;g__Lactobacillus;s__Lactobacillus crispatus	0	99.03	1.83896	40	67915	191152	37
CMAG_28	mag_11413_20_idba_bin_156	Not_novel	Novel	Lactobacillus gallinarum CMAG_28	52242	Bacteria;p__Firmicutes;c__Bacilli;o__Lactobacillales;f__Lactobacillaceae;g__Lactobacillus;s__Lactobacillus gallinarum	0.38	93.22	1.61577	169	17337	67923	36.5
CMAG_29	mag_11413_7_idba_bin_102	Not_novel	Novel	uncultured Lactobacillus sp. CMAG_29	1578	Bacteria;p__Firmicutes;c__Bacilli;o__Lactobacillales;f__Lactobacillaceae;g__Lactobacillus_B;s__	1.05	96.99	1.39511	114	21824	82553	40.4
CMAG_30	mag_11413_14_idba_bin_57	Not_novel	Not_novel	Lactobacillus reuteri CMAG_30	1598	Bacteria;p__Firmicutes;c__Bacilli;o__Lactobacillales;f__Lactobacillaceae;g__Lactobacillus_H;s__Lactobacillus_H reuteri_B	0	97.83	1.57877	96	26259	64824	38.7
CMAG_31	mag_11413_24_idba_bin_75	Not_novel	Novel	Faecalibacterium sp. An121 CMAG_31	1965550	Bacteria;p__Firmicutes_A;c__Clostridia;o__Oscillospirales;f__Ruminococcaceae;g__Faecalibacterium;s__GCF_002160915.1	0.31	96.39	2.354	102	42229	152776	62.4
CMAG_32	mag_11413_10_idba_bin_2	Not_novel	Novel	uncultured Lactobacillus sp. CMAG_32	1578	Bacteria;p__Firmicutes;c__Bacilli;o__Lactobacillales;f__Lactobacillaceae;g__Lactobacillus_B;s__	1.05	98.95	1.41726	65	32227	86029	40.4
CMAG_33	mag_11413_18_idba_bin_134	Novel	Novel	uncultured Faecalibacterium sp. CMAG_33	216851	Bacteria;p__Firmicutes_A;c__Clostridia;o__Oscillospirales;f__Ruminococcaceae;g__Faecalibacterium;s__	0.16	96.73	2.39437	87	49081	108898	63.5
CMAG_34	mag_11413_1_idba_bin_2	Not_novel	Novel	uncultured Faecalibacterium sp. CMAG_34	216851	Bacteria;p__Firmicutes_A;c__Clostridia;o__Oscillospirales;f__Ruminococcaceae;g__Faecalibacterium;s__	0.31	96.08	2.20482	77	49428	175546	64.3
CMAG_35	mag_11413_14_idba_bin_96	Not_novel	Novel	Lactobacillus gallinarum CMAG_35	52242	Bacteria;p__Firmicutes;c__Bacilli;o__Lactobacillales;f__Lactobacillaceae;g__Lactobacillus;s__Lactobacillus gallinarum	0.39	89.38	1.52995	88	27495	87241	36.5
CMAG_36	mag_11413_21_idba_bin_135	Not_novel	Novel	uncultured Faecalibacterium sp. CMAG_36	216851	Bacteria;p__Firmicutes_A;c__Clostridia;o__Oscillospirales;f__Ruminococcaceae;g__Faecalibacterium;s__	0.82	96.6	2.39555	47	76892	176388	63.4
CMAG_37	mag_11413_11_idba_bin_24	Novel	Novel	uncultured Blautia sp. CMAG_37	572511	Bacteria;p__Firmicutes_A;c__Clostridia;o__Lachnospirales;f__Lachnospiraceae;g__Blautia_A;s__	0.63	99.37	3.01825	56	74384	209793	47
CMAG_38	mag_11413_10_idba_bin_157	Not_novel	Novel	Lactobacillus crispatus CMAG_38	47770	Bacteria;p__Firmicutes;c__Bacilli;o__Lactobacillales;f__Lactobacillaceae;g__Lactobacillus;s__Lactobacillus crispatus	0	85.77	1.50949	218	12824	64407	36.9
CMAG_39	mag_11413_14_idba_bin_17	Not_novel	Novel	Lactobacillus crispatus CMAG_39	47770	Bacteria;p__Firmicutes;c__Bacilli;o__Lactobacillales;f__Lactobacillaceae;g__Lactobacillus;s__Lactobacillus crispatus	0.19	80.22	1.38091	215	11427	52175	36.9
CMAG_40	mag_11413_1_idba_bin_39	Not_novel	Novel	uncultured Blautia sp. CMAG_40	572511	Bacteria;p__Firmicutes_A;c__Clostridia;o__Lachnospirales;f__Lachnospiraceae;g__Blautia_A;s__	0.16	87.97	2.4142	36	96318	226196	46.7
CMAG_41	mag_11413_1_idba_bin_75	Novel	Novel	uncultured Lactobacillus sp. CMAG_41	1578	Bacteria;p__Firmicutes;c__Bacilli;o__Lactobacillales;f__Lactobacillaceae;g__Lactobacillus_H;s__	0	81.52	1.21115	18	140520	193823	53.3
CMAG_42	mag_11413_16_idba_bin_143	Not_novel	Novel	Helicobacter pullorum CMAG_42	35818	Bacteria;p__Campylobacterota;c__Campylobacteria;o__Campylobacterales;f__Helicobacteraceae;g__Helicobacter_D;s__Helicobacter_D pullorum	0	99.82	1.67052	26	128846	206224	34.5
CMAG_43	mag_11413_min2k_bin_27	Novel	Novel	uncultured Lactobacillus sp. CMAG_43	1578	Bacteria;p__Firmicutes;c__Bacilli;o__Lactobacillales;f__Lactobacillaceae;g__Lactobacillus_H;s__	0.55	91.11	1.3769	156	12260	40963	39.2
CMAG_44	mag_11413_18_idba_bin_89	Not_novel	Novel	Lactobacillus vaginalis CMAG_44	1633	Bacteria;p__Firmicutes;c__Bacilli;o__Lactobacillales;f__Lactobacillaceae;g__Lactobacillus_H;s__Lactobacillus_H vaginalis	0	98.37	1.58808	45	68354	182700	40.7
CMAG_45	mag_11413_6_idba_bin_82	Not_novel	Novel	Blautia sp. An81 CMAG_45	1965659	Bacteria;p__Firmicutes_A;c__Clostridia;o__Lachnospirales;f__Lachnospiraceae;g__Blautia;s__GCF_002161285.1	0.64	86.93	2.39195	172	21013	86975	44.4
CMAG_46	mag_11413_16_idba_bin_170	Not_novel	Novel	Enterococcus cecorum CMAG_46	44008	Bacteria;p__Firmicutes;c__Bacilli;o__Lactobacillales;f__Enterococcaceae;g__Enterococcus_E;s__Enterococcus_E cecorum	0.55	98.01	2.00004	73	58384	153792	36.6
CMAG_47	mag_11413_14_idba_bin_175	Not_novel	Novel	Eubacterium sp. An11 CMAG_47	1965542	Bacteria;p__Firmicutes_A;c__Clostridia;o__Lachnospirales;f__Lachnospiraceae;g__Eubacterium_E;s__GCF_002161065.1	0.67	99.33	3.17871	49	95622	269486	47.3
CMAG_48	mag_11413_12_idba_bin_132	Not_novel	Novel	Brachybacterium paraconglomeratum CMAG_48	173362	Bacteria;p__Actinobacteriota;c__Actinobacteria;o__Actinomycetales;f__Dermabacteraceae;g__Brachybacterium;s__Brachybacterium paraconglomeratum	1.75	89.72	3.38456	618	7737	35413	72.5
CMAG_49	mag_11413_min2k_bin_21	Novel	Novel	uncultured Lactobacillus sp. CMAG_49	1578	Bacteria;p__Firmicutes;c__Bacilli;o__Lactobacillales;f__Lactobacillaceae;g__Lactobacillus_H;s__	1.09	84.1	1.31147	101	16242	47724	52.8
CMAG_50	mag_11413_5_idba_bin_67	Not_novel	Novel	Lactobacillus oris CMAG_50	1632	Bacteria;p__Firmicutes;c__Bacilli;o__Lactobacillales;f__Lactobacillaceae;g__Lactobacillus_H;s__Lactobacillus_H oris	0	98.34	1.74349	32	70776	183014	50.4
CMAG_51	mag_11413_11_idba_bin_131	Novel	Novel	uncultured Clostridia sp. CMAG_51	186801	Bacteria;p__Firmicutes_A;c__Clostridia;o__TANB77;f__CAG-508;g__CAG-354;s__	2.13	80.02	1.67313	33	75450	134889	27.8
CMAG_52	mag_11413_18_idba_bin_139	Not_novel	Novel	Lachnoclostridium sp. An76 CMAG_52	1965654	Bacteria;p__Firmicutes_A;c__Clostridia;o__Lachnospirales;f__Lachnospiraceae;g__Ruminococcus_B;s__GCF_002161355.1	0.58	81.27	2.08822	371	7083	30005	52
CMAG_53	mag_11413_17_idba_bin_31	Not_novel	Novel	Flavonifractor sp. An10 CMAG_53	1965537	Bacteria;p__Firmicutes_A;c__Clostridia;o__Oscillospirales;f__Oscillospiraceae;g__Flavonifractor;s__GCF_002161215.1	0.56	87.01	2.29963	263	13243	30976	65.2
CMAG_54	mag_11413_14_idba_bin_22	Novel	Novel	uncultured Lactobacillus sp. CMAG_54	1578	Bacteria;p__Firmicutes;c__Bacilli;o__Lactobacillales;f__Lactobacillaceae;g__Lactobacillus_H;s__	0.36	96.72	1.44582	120	17636	63259	41.4
CMAG_55	mag_11413_24_idba_bin_167	Not_novel	Novel	uncultured Bifidobacterium sp. CMAG_55	1678	Bacteria;p__Actinobacteriota;c__Actinobacteria;o__Actinomycetales;f__Bifidobacteriaceae;g__Bifidobacterium;s__	0.27	81.16	1.38426	216	7491	59757	65.1
CMAG_56	mag_11413_20_idba_bin_154	Not_novel	Not_novel	Anaerotruncus colihominis CMAG_56	169435	Bacteria;p__Firmicutes_A;c__Clostridia;o__Oscillospirales;f__Ruminococcaceae;g__Anaerotruncus;s__Anaerotruncus colihominis	0.22	97.65	2.99255	72	81945	179538	55
CMAG_57	mag_11413_19_idba_bin_1	Not_novel	Novel	uncultured Bifidobacterium sp. CMAG_57	1678	Bacteria;p__Actinobacteriota;c__Actinobacteria;o__Actinomycetales;f__Bifidobacteriaceae;g__Bifidobacterium;s__	2.67	94.62	1.94656	146	27017	99172	62.4
CMAG_58	mag_11413_13_idba_bin_69	Not_novel	Novel	Drancourtella sp. An57 CMAG_58	1965647	Bacteria;p__Firmicutes_A;c__Clostridia;o__Lachnospirales;f__Lachnospiraceae;g__Sellimonas;s__GCF_002161525.1	2.44	94.44	2.65195	140	31612	127204	46.4
CMAG_59	mag_11413_7_idba_bin_38	Not_novel	Novel	uncultured Bifidobacterium sp. CMAG_59	1678	Bacteria;p__Actinobacteriota;c__Actinobacteria;o__Actinomycetales;f__Bifidobacteriaceae;g__Bifidobacterium;s__	0.33	87.59	1.68352	214	9783	57006	64.7
CMAG_60	mag_11413_17_idba_bin_14	Novel	Novel	uncultured Flavonifractor sp. CMAG_60	946234	Bacteria;p__Firmicutes_A;c__Clostridia;o__Oscillospirales;f__Oscillospiraceae;g__Flavonifractor;s__	1.57	96.22	2.63593	122	34721	141022	61.2
CMAG_61	mag_11413_20_idba_bin_55	Not_novel	Novel	Lachnoclostridium sp. An138 CMAG_61	1965560	Bacteria;p__Firmicutes_A;c__Clostridia;o__Lachnospirales;f__Lachnospiraceae;g__GCA-900066575;s__GCF_002160765.1	0.32	93.99	2.70834	296	13944	50162	51.5
CMAG_62	mag_11413_12_idba_bin_19	Not_novel	Novel	Corynebacterium stationis CMAG_62	1705	Bacteria;p__Actinobacteriota;c__Actinobacteria;o__Corynebacteriales;f__Corynebacteriaceae;g__Corynebacterium;s__Corynebacterium stationis	0.77	91.98	2.37219	343	9984	71291	54.8
CMAG_63	mag_11413_10_idba_bin_88	Novel	Novel	uncultured Lactobacillus sp. CMAG_63	1578	Bacteria;p__Firmicutes;c__Bacilli;o__Lactobacillales;f__Lactobacillaceae;g__Lactobacillus_H;s__	0.54	95.18	1.75234	75	43021	135341	48.9
CMAG_64	mag_11413_24_idba_bin_126	Not_novel	Not_novel	uncultured Escherichia coli CMAG_64	562	Bacteria;p__Proteobacteria;c__Gammaproteobacteria;o__Enterobacterales;f__Enterobacteriaceae;g__Escherichia;s__Escherichia coli	0.14	99.41	4.54549	92	90160	310311	50.6
CMAG_65	mag_11413_22_idba_bin_60	Not_novel	Novel	Lachnoclostridium sp. An196 CMAG_65	1965583	Bacteria;p__Firmicutes_A;c__Clostridia;o__Lachnospirales;f__Lachnospiraceae;g__UBA7182;s__GCF_002160135.1	0.79	88.1	2.30561	328	13150	65809	50.5
CMAG_66	mag_11413_15_idba_bin_58	Not_novel	Novel	Flavonifractor sp. An112 CMAG_66	1965544	Bacteria;p__Firmicutes_A;c__Clostridia;o__Oscillospirales;f__Oscillospiraceae;g__Flavonifractor;s__GCF_002161085.1	0.67	98.83	2.60606	125	28878	71244	60.1
CMAG_67	mag_11413_10_idba_bin_115	Not_novel	Novel	Drancourtella sp. An57 CMAG_67	1965647	Bacteria;p__Firmicutes_A;c__Clostridia;o__Lachnospirales;f__Lachnospiraceae;g__Sellimonas;s__GCF_002161525.1	1.78	94.05	2.69333	160	30841	82499	46.3
CMAG_68	mag_11413_20_idba_bin_120	Not_novel	Novel	Drancourtella sp. An57 CMAG_68	1965647	Bacteria;p__Firmicutes_A;c__Clostridia;o__Lachnospirales;f__Lachnospiraceae;g__Sellimonas;s__GCF_002161525.1	1.27	97.66	2.72785	106	41376	168396	46.1
CMAG_69	mag_11413_10_idba_bin_58	Not_novel	Novel	Lachnoclostridium sp. An138 CMAG_69	1965560	Bacteria;p__Firmicutes_A;c__Clostridia;o__Lachnospirales;f__Lachnospiraceae;g__GCA-900066575;s__GCF_002160765.1	0.02	82.02	2.27908	426	8243	36106	51.7
CMAG_70	mag_11413_11_idba_bin_109	Novel	Novel	uncultured Mailhella sp. CMAG_70	1981028	Bacteria;p__Desulfobacterota;c__Desulfovibrionia;o__Desulfovibrionales;f__Desulfovibrionaceae;g__Mailhella;s__	0.2	98.82	3.06928	41	158643	317134	61.4
CMAG_71	mag_11413_18_idba_bin_60	Novel	Novel	uncultured Clostridia sp. CMAG_71	186801	Bacteria;p__Firmicutes_A;c__Clostridia;o__Lachnospirales;f__Anaerotignaceae;g__ASF356;s__	0	96.64	3.38038	248	22733	95320	33.7
CMAG_72	mag_11413_22_idba_bin_55	Not_novel	Novel	uncultured Clostridium sp. CMAG_72	1485	Bacteria;p__Firmicutes_A;c__Clostridia;o__Lachnospirales;f__Lachnospiraceae;g__Clostridium_M;s__	0.95	86.46	2.65648	375	11513	42301	53.7
CMAG_73	mag_11413_20_idba_bin_92	Novel	Novel	uncultured Ruminococcus sp. CMAG_73	1263	Bacteria;p__Firmicutes_A;c__Clostridia;o__Lachnospirales;f__Lachnospiraceae;g__Ruminococcus_B;s__	0.78	97.94	3.19039	79	60537	224850	47.9
CMAG_74	mag_11413_min2k_bin_117	Novel	Novel	uncultured Ruminococcus sp. CMAG_74	1263	Bacteria;p__Firmicutes_A;c__Clostridia;o__Lachnospirales;f__Lachnospiraceae;g__Ruminococcus_B;s__	1.36	88.41	2.19665	88	40792	110314	48.5
CMAG_75	mag_11413_min2k_bin_291	Novel	Novel	uncultured Lachnospiraceae sp. CMAG_75	186803	Bacteria;p__Firmicutes_A;c__Clostridia;o__Lachnospirales;f__Lachnospiraceae;g__CHKCI001;s__	0.63	88.11	2.09185	257	10650	51558	31.9
CMAG_76	mag_11413_2_idba_bin_23	Novel	Novel	uncultured Clostridium sp. CMAG_76	1485	Bacteria;p__Firmicutes_A;c__Clostridia;o__Lachnospirales;f__Lachnospiraceae;g__Clostridium_M;s__	0	94.92	3.16834	155	31528	109087	51.8
CMAG_77	mag_11413_min2k_bin_314	Novel	Novel	uncultured Ruminococcus sp. CMAG_77	1263	Bacteria;p__Firmicutes_A;c__Clostridia;o__Lachnospirales;f__Lachnospiraceae;g__Ruminococcus_B;s__	1.85	91.2	2.85904	179	22334	98267	50.3
CMAG_78	mag_11413_2_idba_bin_36	Not_novel	Novel	Lachnoclostridium sp. An76 CMAG_78	1965654	Bacteria;p__Firmicutes_A;c__Clostridia;o__Lachnospirales;f__Lachnospiraceae;g__Ruminococcus_B;s__GCF_002161355.1	1.58	96.94	2.96294	109	41826	153228	51.1
CMAG_79	mag_11413_11_idba_bin_208	Novel	Novel	uncultured Lachnospiraceae sp. CMAG_79	186803	Bacteria;p__Firmicutes_A;c__Clostridia;o__Lachnospirales;f__Lachnospiraceae;g__;s__	0	98.73	3.19171	86	54899	168101	44.2
CMAG_80	mag_11413_1_idba_bin_90	Novel	Novel	uncultured Ruminococcus sp. CMAG_80	1263	Bacteria;p__Firmicutes_A;c__Clostridia;o__Lachnospirales;f__Lachnospiraceae;g__Ruminococcus_B;s__	0.29	92.37	2.40473	52	79420	205870	47.7
CMAG_81	mag_11413_4_idba_bin_109	Novel	Novel	uncultured Lachnospiraceae sp. CMAG_81	186803	Bacteria;p__Firmicutes_A;c__Clostridia;o__Lachnospirales;f__Lachnospiraceae;g__;s__	0	100	3.35921	39	144111	411433	47.5
CMAG_82	mag_11413_17_idba_bin_38	Novel	Novel	uncultured Lachnoclostridium sp. CMAG_82	1506553	Bacteria;p__Firmicutes_A;c__Clostridia;o__Lachnospirales;f__Lachnospiraceae;g__Lachnoclostridium_A;s__	0	93.67	3.11755	55	95712	195476	53.7
CMAG_83	mag_11413_21_idba_bin_47	Not_novel	Novel	Lachnospiraceae bacterium UBA1818 CMAG_83	1951989	Bacteria;p__Firmicutes_A;c__Clostridia;o__Lachnospirales;f__Lachnospiraceae;g__Ruminococcus_B;s__GCA_002314255.1	0.58	94.02	2.75542	139	30259	84182	50.3
CMAG_84	mag_11413_20_idba_bin_53	Novel	Novel	uncultured Ruminococcus sp. CMAG_84	1263	Bacteria;p__Firmicutes_A;c__Clostridia;o__Lachnospirales;f__Lachnospiraceae;g__Ruminococcus_B;s__	1.46	95.18	2.74716	107	41955	107110	46.5
CMAG_85	mag_11413_4_idba_bin_134	Not_novel	Novel	Lachnoclostridium sp. An76 CMAG_85	1965654	Bacteria;p__Firmicutes_A;c__Clostridia;o__Lachnospirales;f__Lachnospiraceae;g__Ruminococcus_B;s__GCF_002161355.1	0.7	80.43	2.06537	294	10952	70384	51.7
CMAG_86	mag_11413_18_idba_bin_102	Novel	Novel	uncultured Lachnospiraceae sp. CMAG_86	186803	Bacteria;p__Firmicutes_A;c__Clostridia;o__Lachnospirales;f__Lachnospiraceae;g__CHKCI001;s__	0.95	97.66	3.13475	111	47692	106712	48.6
CMAG_87	mag_11413_3_idba_bin_100	Novel	Novel	uncultured Lachnoclostridium sp. CMAG_87	1506553	Bacteria;p__Firmicutes_A;c__Clostridia;o__Lachnospirales;f__Lachnospiraceae;g__Lachnoclostridium_A;s__	0	99.35	3.15362	75	65654	178847	54.4
CMAG_88	mag_11413_min2k_bin_445	Novel	Novel	uncultured Clostridia sp. CMAG_88	186801	Bacteria;p__Firmicutes_A;c__Clostridia;o__Lachnospirales;f__Anaerotignaceae;g__;s__	0	89.77	2.04946	248	10883	38614	39
CMAG_89	mag_11413_7_idba_bin_4	Not_novel	Novel	Lachnospiraceae bacterium UBA1818 CMAG_89	1951989	Bacteria;p__Firmicutes_A;c__Clostridia;o__Lachnospirales;f__Lachnospiraceae;g__Ruminococcus_B;s__GCA_002314255.1	0.88	84.84	2.04047	304	11788	47968	51
CMAG_90	mag_11413_23_idba_bin_17	Novel	Novel	uncultured Lachnospiraceae sp. CMAG_90	186803	Bacteria;p__Firmicutes_A;c__Clostridia;o__Lachnospirales;f__Lachnospiraceae;g__;s__	0.16	100	3.3278	62	94478	338457	49.6
CMAG_91	mag_11413_15_idba_bin_173	Novel	Novel	uncultured Ruminococcus sp. CMAG_91	1263	Bacteria;p__Firmicutes_A;c__Clostridia;o__Lachnospirales;f__Lachnospiraceae;g__Ruminococcus_B;s__	1.46	94.44	2.75807	74	47388	158024	47
CMAG_92	mag_11413_min2k_bin_265	Novel	Novel	uncultured Lachnospiraceae sp. CMAG_92	186803	Bacteria;p__Firmicutes_A;c__Clostridia;o__Lachnospirales;f__Lachnospiraceae;g__;s__	0.63	81.01	3.0719	164	27007	79445	58
CMAG_93	mag_11413_23_idba_bin_137	Novel	Novel	uncultured Ruminococcus sp. CMAG_93	1263	Bacteria;p__Firmicutes_A;c__Clostridia;o__Lachnospirales;f__Lachnospiraceae;g__Ruminococcus_B;s__	1.85	97.52	3.33872	74	76647	198218	48.7
CMAG_94	mag_11413_16_idba_bin_12	Not_novel	Novel	uncultured Clostridia sp. CMAG_94	186801	Bacteria;p__Firmicutes_A;c__Clostridia;o__Lachnospirales;f__;g__;s__	0.89	93.94	2.04793	84	49267	182390	46.6
CMAG_95	mag_11413_2_idba_bin_6	Not_novel	Novel	Lachnospiraceae bacterium UBA1818 CMAG_95	1951989	Bacteria;p__Firmicutes_A;c__Clostridia;o__Lachnospirales;f__Lachnospiraceae;g__Ruminococcus_B;s__GCA_002314255.1	1.17	96.97	2.8507	56	139223	210889	50.4
CMAG_96	mag_11413_13_idba_bin_159	Novel	Novel	uncultured Ruminococcus sp. CMAG_96	1263	Bacteria;p__Firmicutes_A;c__Clostridia;o__Lachnospirales;f__Lachnospiraceae;g__Ruminococcus_B;s__	1.75	95.98	2.81113	79	54227	151880	48.6
CMAG_97	mag_11413_min2k_bin_389	Novel	Novel	uncultured Lachnospiraceae sp. CMAG_97	186803	Bacteria;p__Firmicutes_A;c__Clostridia;o__Lachnospirales;f__Lachnospiraceae;g__CHKCI001;s__	0.76	96.12	2.42682	221	14950	60617	49.5
CMAG_98	mag_11413_17_idba_bin_62	Not_novel	Novel	uncultured Ruminococcus sp. CMAG_98	1263	Bacteria;p__Firmicutes_A;c__Clostridia;o__Lachnospirales;f__Lachnospiraceae;g__Ruminococcus_B;s__	1.51	91.25	2.78681	100	56804	152100	46.6
CMAG_99	mag_11413_18_idba_bin_93	Not_novel	Novel	Anaerotignum lactatifermentans CMAG_99	160404	Bacteria;p__Firmicutes_A;c__Clostridia;o__Lachnospirales;f__Anaerotignaceae;g__Anaerotignum;s__Anaerotignum lactatifermentans	0	95.97	2.57436	113	38514	110970	44.9
CMAG_100	mag_11413_8_idba_bin_130	Not_novel	Novel	Lachnoclostridium sp. An76 CMAG_100	1965654	Bacteria;p__Firmicutes_A;c__Clostridia;o__Lachnospirales;f__Lachnospiraceae;g__Ruminococcus_B;s__GCF_002161355.1	1.87	91.83	2.60525	202	20417	71599	51.2
CMAG_101	mag_11413_13_idba_bin_44	Not_novel	Novel	Lachnospiraceae bacterium UBA1818 CMAG_101	1951989	Bacteria;p__Firmicutes_A;c__Clostridia;o__Lachnospirales;f__Lachnospiraceae;g__Ruminococcus_B;s__GCA_002314255.1	0.78	98.11	2.77353	55	105017	197869	50.5
CMAG_102	mag_11413_12_idba_bin_86	Novel	Novel	uncultured Lachnospiraceae sp. CMAG_102	186803	Bacteria;p__Firmicutes_A;c__Clostridia;o__Lachnospirales;f__Lachnospiraceae;g__;s__	0	98.73	2.44723	31	119260	286995	52.3
CMAG_103	mag_11413_min2k_bin_497	Novel	Novel	uncultured Lachnospiraceae sp. CMAG_103	186803	Bacteria;p__Firmicutes_A;c__Clostridia;o__Lachnospirales;f__Lachnospiraceae;g__;s__	0.95	93.78	3.39806	150	31211	80641	51
CMAG_104	mag_11413_4_idba_bin_54	Not_novel	Novel	uncultured Lachnospiraceae sp. CMAG_104	186803	Bacteria;p__Firmicutes_A;c__Clostridia;o__Lachnospirales;f__Lachnospiraceae;g__;s__	0.16	97.47	2.34647	44	91166	235439	52.5
CMAG_105	mag_11413_7_idba_bin_192	Not_novel	Novel	uncultured Clostridium sp. CMAG_105	1485	Bacteria;p__Firmicutes_A;c__Clostridia;o__Lachnospirales;f__Lachnospiraceae;g__Clostridium_M;s__	0	80.65	2.57721	502	9199	34959	53.6
CMAG_106	mag_11413_22_idba_bin_99	Not_novel	Novel	uncultured Ruminococcus sp. CMAG_106	1263	Bacteria;p__Firmicutes_A;c__Clostridia;o__Lachnospirales;f__Lachnospiraceae;g__Ruminococcus_B;s__	0.7	86.81	2.13113	173	17663	79044	49
CMAG_107	mag_11413_min2k_bin_470	Novel	Novel	uncultured Lachnoclostridium sp. CMAG_107	1506553	Bacteria;p__Firmicutes_A;c__Clostridia;o__Lachnospirales;f__Lachnospiraceae;g__Lachnoclostridium_A;s__	0	99.15	3.12991	124	40877	144762	49.3
CMAG_108	mag_11413_min2k_bin_381	Novel	Novel	uncultured Lachnospiraceae sp. CMAG_108	186803	Bacteria;p__Firmicutes_A;c__Clostridia;o__Lachnospirales;f__Lachnospiraceae;g__;s__	1.27	92.38	2.25219	92	34215	99396	56.1
CMAG_109	mag_11413_5_idba_bin_7	Novel	Novel	uncultured Lachnospiraceae sp. CMAG_109	186803	Bacteria;p__Firmicutes_A;c__Clostridia;o__Lachnospirales;f__Lachnospiraceae;g__;s__	0.63	99.37	2.80098	59	75147	125166	49.8
CMAG_110	mag_11413_min2k_bin_263	Novel	Novel	uncultured Clostridia sp. CMAG_110	186801	Bacteria;p__Firmicutes_A;c__Clostridia;o__Lachnospirales;f__CAG-274;g__;s__	0	96.64	2.50381	112	44796	137445	37
CMAG_111	mag_11413_13_idba_bin_175	Not_novel	Novel	uncultured Clostridium sp. CMAG_111	1485	Bacteria;p__Firmicutes_A;c__Clostridia;o__Lachnospirales;f__Lachnospiraceae;g__Clostridium_M;s__	0	80.28	2.50991	470	8923	37795	53.6
CMAG_112	mag_11413_18_idba_bin_76	Novel	Novel	uncultured Ruminococcus sp. CMAG_112	1263	Bacteria;p__Firmicutes_A;c__Clostridia;o__Lachnospirales;f__Lachnospiraceae;g__Ruminococcus_B;s__	0	83.63	2.09764	77	39603	132613	48.5
CMAG_113	mag_11413_18_idba_bin_70	Novel	Novel	uncultured Clostridia sp. CMAG_113	186801	Bacteria;p__Firmicutes_A;c__Clostridia;o__Lachnospirales;f__Anaerotignaceae;g__;s__	0	95.3	1.8508	105	26889	154426	47.6
CMAG_114	mag_11413_15_idba_bin_80	Novel	Novel	uncultured Anaerotignum sp. CMAG_114	2039240	Bacteria;p__Firmicutes_A;c__Clostridia;o__Lachnospirales;f__Anaerotignaceae;g__Anaerotignum;s__	0	92.62	2.1273	54	62618	162285	44.9
CMAG_115	mag_11413_15_idba_bin_67	Not_novel	Novel	Lachnospiraceae bacterium UBA1818 CMAG_115	1951989	Bacteria;p__Firmicutes_A;c__Clostridia;o__Lachnospirales;f__Lachnospiraceae;g__Ruminococcus_B;s__GCA_002314255.1	0.88	95.98	2.80454	61	66658	196994	50.4
CMAG_116	mag_11413_6_idba_bin_177	Novel	Novel	uncultured Ruminococcus sp. CMAG_116	1263	Bacteria;p__Firmicutes_A;c__Clostridia;o__Lachnospirales;f__Lachnospiraceae;g__Ruminococcus_B;s__	1.46	95.18	2.74121	148	27318	66895	47.4
CMAG_117	mag_11413_18_idba_bin_132	Novel	Novel	uncultured Ruminococcus sp. CMAG_117	1263	Bacteria;p__Firmicutes_A;c__Clostridia;o__Lachnospirales;f__Lachnospiraceae;g__Ruminococcus_B;s__	0.58	83.12	2.1154	69	45970	116186	48.5
CMAG_118	mag_11413_20_idba_bin_193	Novel	Novel	uncultured Clostridium sp. CMAG_118	1485	Bacteria;p__Firmicutes_A;c__Clostridia;o__Lachnospirales;f__Lachnospiraceae;g__Clostridium_M;s__	0	96.5	3.22232	82	66354	216120	53.4
CMAG_119	mag_11413_24_idba_bin_191	Novel	Novel	uncultured Clostridia sp. CMAG_119	186801	Bacteria;p__Firmicutes_A;c__Clostridia;o__Lachnospirales;f__;g__;s__	0.89	94.61	2.07547	111	38394	121021	46.7
CMAG_120	mag_11413_min2k_bin_301	Novel	Novel	uncultured Lachnospiraceae sp. CMAG_120	186803	Bacteria;p__Firmicutes_A;c__Clostridia;o__Lachnospirales;f__Lachnospiraceae;g__;s__	0.63	98.1	2.94544	94	44169	134607	48.6
CMAG_121	mag_11413_11_idba_bin_135	Not_novel	Novel	Lachnoclostridium sp. An76 CMAG_121	1965654	Bacteria;p__Firmicutes_A;c__Clostridia;o__Lachnospirales;f__Lachnospiraceae;g__Ruminococcus_B;s__GCF_002161355.1	0.7	98.19	2.92872	83	57665	239307	51.1
CMAG_122	mag_11413_11_idba_bin_38	Not_novel	Novel	Lachnospiraceae bacterium UBA1818 CMAG_122	1951989	Bacteria;p__Firmicutes_A;c__Clostridia;o__Lachnospirales;f__Lachnospiraceae;g__Ruminococcus_B;s__GCA_002314255.1	0.78	97.52	2.65491	113	35714	144610	50.7
CMAG_123	mag_11413_21_idba_bin_108	Novel	Novel	uncultured Ruminococcus sp. CMAG_123	1263	Bacteria;p__Firmicutes_A;c__Clostridia;o__Lachnospirales;f__Lachnospiraceae;g__Ruminococcus_B;s__	1.87	92.86	3.11815	85	65714	112274	49.2
CMAG_124	mag_11413_18_idba_bin_115	Not_novel	Novel	uncultured Lachnospiraceae sp. CMAG_124	186803	Bacteria;p__Firmicutes_A;c__Clostridia;o__Lachnospirales;f__Lachnospiraceae;g__;s__	0.63	98.73	2.44818	30	127976	246704	52.2
CMAG_125	mag_11413_3_idba_bin_48	Novel	Novel	uncultured Ruminococcus sp. CMAG_125	1263	Bacteria;p__Firmicutes_A;c__Clostridia;o__Lachnospirales;f__Lachnospiraceae;g__Ruminococcus_B;s__	0.58	87.39	2.78364	279	13728	54239	48.2
CMAG_126	mag_11413_23_idba_bin_88	Novel	Novel	uncultured Clostridium sp. CMAG_126	1485	Bacteria;p__Firmicutes_A;c__Clostridia;o__Lachnospirales;f__Lachnospiraceae;g__Clostridium_M;s__	0	98.1	3.38025	102	49263	249026	50.9
CMAG_127	mag_11413_1_idba_bin_53	Not_novel	Novel	Lachnoclostridium sp. An169 CMAG_127	1965569	Bacteria;p__Firmicutes_A;c__Clostridia;o__Lachnospirales;f__Lachnospiraceae;g__Ruminococcus_B;s__GCF_002160525.1	0.58	95.63	4.18118	131	51315	143529	49.8
CMAG_128	mag_11413_16_idba_bin_14	Novel	Novel	uncultured Lachnospiraceae sp. CMAG_128	186803	Bacteria;p__Firmicutes_A;c__Clostridia;o__Lachnospirales;f__Lachnospiraceae;g__;s__	0	95.36	2.59005	57	57693	173279	52.6
CMAG_129	mag_11413_16_idba_bin_93	Novel	Novel	uncultured Bacilli sp. CMAG_129	91061	Bacteria;p__Firmicutes;c__Bacilli;o__RF39;f__UBA660;g__CAG-451;s__	2.25	83.31	1.3422	150	12512	49823	27.2
CMAG_130	mag_11413_min2k_bin_283	Novel	Novel	uncultured Eubacterium sp. CMAG_130	1730	Bacteria;p__Firmicutes;c__Bacilli;o__Erysipelotrichales;f__Erysipelotrichaceae;g__Eubacterium_D;s__	1.89	99.06	1.89583	222	12157	44963	30.7
CMAG_131	mag_11413_18_idba_bin_20	Novel	Novel	uncultured Bacilli sp. CMAG_131	91061	Bacteria;p__Firmicutes;c__Bacilli;o__RF39;f__UBA660;g__CAG-822;s__	2.81	91.57	1.24469	62	38020	94494	31.4
CMAG_132	mag_11413_10_idba_bin_114	Novel	Novel	uncultured Bacilli sp. CMAG_132	91061	Bacteria;p__Firmicutes;c__Bacilli;o__RF39;f__UBA660;g__CAG-776;s__	1.69	89.1	1.41541	94	23811	55195	30.8
CMAG_133	mag_11413_min2k_bin_388	Novel	Novel	uncultured Ruminococcaceae sp. CMAG_133	541000	Bacteria;p__Firmicutes_A;c__Clostridia;o__Oscillospirales;f__Ruminococcaceae;g__;s__	0	92.62	1.77037	39	69346	144399	56.6
CMAG_134	mag_11413_15_idba_bin_55	Not_novel	Novel	uncultured Bacilli sp. CMAG_134	91061	Bacteria;p__Firmicutes;c__Bacilli;o__RF39;f__UBA660;g__CAG-822;s__	2.81	84.83	1.17476	83	19692	62312	31.3
CMAG_135	mag_11413_18_idba_bin_137	Not_novel	Novel	uncultured Bacilli sp. CMAG_135	91061	Bacteria;p__Firmicutes;c__Bacilli;o__RF39;f__UBA660;g__CAG-451;s__	2.25	88.41	1.26901	136	13109	46423	27.6
CMAG_136	mag_11413_12_idba_bin_20	Novel	Novel	uncultured Subdoligranulum sp. CMAG_136	292632	Bacteria;p__Firmicutes_A;c__Clostridia;o__Oscillospirales;f__Ruminococcaceae;g__Subdoligranulum;s__	2.86	94.23	2.43855	196	22190	80320	62.1
CMAG_137	mag_11413_9_idba_bin_62	Novel	Novel	uncultured Bacilli sp. CMAG_137	91061	Bacteria;p__Firmicutes;c__Bacilli;o__RF39;f__UBA660;g__CAG-451;s__	1.28	93.82	1.52843	80	26171	107183	27.6
CMAG_138	mag_11413_22_idba_bin_42	Novel	Novel	uncultured Bacilli sp. CMAG_138	91061	Bacteria;p__Firmicutes;c__Bacilli;o__RF39;f__UBA660;g__UBA5026;s__	2.25	94.38	1.27548	24	95518	163221	33.3
CMAG_139	mag_11413_min2k_bin_525	Not_novel	Novel	Faecalibacterium sp. UBA1819 CMAG_139	1946507	Bacteria;p__Firmicutes_A;c__Clostridia;o__Oscillospirales;f__Ruminococcaceae;g__Ruthenibacterium;s__GCA_002315015.1	0.23	88.17	2.06004	173	18435	80787	50.9
CMAG_140	mag_11413_min2k_bin_450	Novel	Novel	uncultured Eggerthellaceae sp. CMAG_140	1643826	Bacteria;p__Actinobacteriota;c__Coriobacteriia;o__Coriobacteriales;f__Eggerthellaceae;g__;s__	1.41	88.73	2.68575	185	22145	58674	66.1
CMAG_141	mag_11413_16_idba_bin_102	Not_novel	Novel	uncultured Subdoligranulum sp. CMAG_141	292632	Bacteria;p__Firmicutes_A;c__Clostridia;o__Oscillospirales;f__Ruminococcaceae;g__Subdoligranulum;s__	0.68	93.98	2.3504	122	38431	145306	61.2
CMAG_142	mag_11413_min2k_bin_156	Novel	Novel	uncultured Holdemania sp. CMAG_142	61170	Bacteria;p__Firmicutes;c__Bacilli;o__Erysipelotrichales;f__Erysipelotrichaceae;g__Holdemania;s__	0	97.14	2.02183	63	55742	95575	52.7
CMAG_143	mag_11413_14_idba_bin_150	Novel	Novel	uncultured Blautia sp. CMAG_143	572511	Bacteria;p__Firmicutes_A;c__Clostridia;o__Lachnospirales;f__Lachnospiraceae;g__Blautia;s__	0	85.37	2.74096	183	24294	68968	45.4
CMAG_144	mag_11413_15_idba_bin_105	Not_novel	Novel	Massiliomicrobiota sp. An134 CMAG_144	1965557	Bacteria;p__Firmicutes;c__Bacilli;o__Erysipelotrichales;f__Erysipelatoclostridiaceae;g__Massiliomicrobiota;s__GCF_002160815.1	0.13	100	2.38983	96	37849	122373	31.3
CMAG_145	mag_11413_18_idba_bin_24	Novel	Novel	uncultured Ruthenibacterium sp. CMAG_145	1905344	Bacteria;p__Firmicutes_A;c__Clostridia;o__Oscillospirales;f__Ruminococcaceae;g__Ruthenibacterium;s__	0.68	98.64	2.58448	118	44225	175270	50
CMAG_146	mag_11413_min2k_bin_182	Not_novel	Not_novel	[Clostridium] spiroforme CMAG_146	29348	Bacteria;p__Firmicutes;c__Bacilli;o__Erysipelotrichales;f__Erysipelatoclostridiaceae;g__Erysipelatoclostridium;s__Erysipelatoclostridium spiroforme	0	99.31	2.35337	141	27387	91214	28.1
CMAG_147	mag_11413_12_idba_bin_184	Novel	Novel	uncultured Subdoligranulum sp. CMAG_147	292632	Bacteria;p__Firmicutes_A;c__Clostridia;o__Oscillospirales;f__Ruminococcaceae;g__Subdoligranulum;s__	0	95.54	2.57007	66	60417	164361	59.7
CMAG_148	mag_11413_min2k_bin_303	Novel	Novel	uncultured Bacilli sp. CMAG_148	91061	Bacteria;p__Firmicutes;c__Bacilli;o__RF39;f__UBA660;g__CAG-594;s__	2.25	91.85	1.19933	81	27783	138634	28.4
CMAG_149	mag_11413_18_idba_bin_3	Novel	Novel	uncultured Bacilli sp. CMAG_149	91061	Bacteria;p__Firmicutes;c__Bacilli;o__RF39;f__UBA660;g__CAG-776;s__	3.37	92.13	1.35353	84	23463	75637	28.7
CMAG_150	mag_11413_min2k_bin_124	Novel	Novel	uncultured Bacilli sp. CMAG_150	91061	Bacteria;p__Firmicutes;c__Bacilli;o__RF39;f__UBA660;g__CAG-451;s__	2.97	89.04	1.06876	92	17106	51741	28.2
CMAG_151	mag_11413_20_idba_bin_157	Novel	Novel	uncultured Bacilli sp. CMAG_151	91061	Bacteria;p__Firmicutes;c__Bacilli;o__RF39;f__UBA660;g__CAG-451;s__	0	94.38	1.35274	71	28805	72120	28.4
CMAG_152	mag_11413_6_idba_bin_12	Not_novel	Novel	uncultured Subdoligranulum sp. CMAG_152	292632	Bacteria;p__Firmicutes_A;c__Clostridia;o__Oscillospirales;f__Ruminococcaceae;g__Subdoligranulum;s__	0	94.56	2.47138	38	140387	207746	61
CMAG_153	mag_11413_12_idba_bin_128	Novel	Novel	uncultured Merdibacter sp. CMAG_153	1935200	Bacteria;p__Firmicutes;c__Bacilli;o__Erysipelotrichales;f__Erysipelotrichaceae;g__Merdibacter;s__	0.94	97.88	2.4231	79	49451	153368	52.1
CMAG_154	mag_11413_4_idba_bin_48	Not_novel	Novel	uncultured Bacilli sp. CMAG_154	91061	Bacteria;p__Firmicutes;c__Bacilli;o__RF39;f__UBA660;g__CAG-451;s__	2.41	91.01	1.49484	82	31477	76993	27.7
CMAG_155	mag_11413_13_idba_bin_25	Novel	Novel	uncultured Bacilli sp. CMAG_155	91061	Bacteria;p__Firmicutes;c__Bacilli;o__RF39;f__UBA660;g__CAG-776;s__	1.12	87.64	1.29931	97	19506	63093	29
CMAG_156	mag_11413_18_idba_bin_58	Novel	Novel	uncultured Subdoligranulum sp. CMAG_156	292632	Bacteria;p__Firmicutes_A;c__Clostridia;o__Oscillospirales;f__Ruminococcaceae;g__Subdoligranulum;s__	0	98.26	2.45989	97	39336	108968	62.5
CMAG_157	mag_11413_6_idba_bin_37	Novel	Novel	uncultured Subdoligranulum sp. CMAG_157	292632	Bacteria;p__Firmicutes_A;c__Clostridia;o__Oscillospirales;f__Ruminococcaceae;g__Subdoligranulum;s__	0.02	98.64	2.82695	49	85655	338003	64
CMAG_158	mag_11413_12_idba_bin_212	Not_novel	Novel	Bacillus sp. CAG_988 CMAG_158	1262708	Bacteria;p__Firmicutes;c__Bacilli;o__RF39;f__UBA660;g__CAG-988;s__GCA_000437335.1	0	92.7	1.42493	78	28180	82161	34
CMAG_159	mag_11413_min2k_bin_502	Novel	Novel	uncultured Gordonibacter sp. CMAG_159	644652	Bacteria;p__Actinobacteriota;c__Coriobacteriia;o__Coriobacteriales;f__Eggerthellaceae;g__Gordonibacter;s__	1.41	87.4	2.96108	245	16774	56306	65.2
CMAG_160	mag_11413_24_idba_bin_181	Novel	Novel	uncultured Subdoligranulum sp. CMAG_160	292632	Bacteria;p__Firmicutes_A;c__Clostridia;o__Oscillospirales;f__Ruminococcaceae;g__Subdoligranulum;s__	0.91	97.39	2.77953	68	64031	250736	64.4
CMAG_161	mag_11413_19_idba_bin_80	Not_novel	Novel	uncultured Subdoligranulum sp. CMAG_161	292632	Bacteria;p__Firmicutes_A;c__Clostridia;o__Oscillospirales;f__Ruminococcaceae;g__Subdoligranulum;s__	0	98.32	2.69775	56	79449	335825	64.3
CMAG_162	mag_11413_12_idba_bin_162	Novel	Novel	uncultured Bacilli sp. CMAG_162	91061	Bacteria;p__Firmicutes;c__Bacilli;o__RF39;f__UBA660;g__CAG-877;s__	2.41	91.85	1.55781	109	22034	70035	28.1
CMAG_163	mag_11413_20_idba_bin_27	Novel	Novel	uncultured Blautia sp. CMAG_163	572511	Bacteria;p__Firmicutes_A;c__Clostridia;o__Lachnospirales;f__Lachnospiraceae;g__Blautia;s__	1.91	89.42	2.84791	174	28193	90921	46
CMAG_164	mag_11413_min2k_bin_413	Novel	Novel	uncultured Bacilli sp. CMAG_164	91061	Bacteria;p__Firmicutes;c__Bacilli;o__RF39;f__UBA660;g__CAG-460;s__	1.4	85.08	1.35064	107	19192	66219	28.1
CMAG_165	mag_11413_2_idba_bin_20	Not_novel	Novel	Gordonibacter sp. An232A CMAG_165	1965593	Bacteria;p__Actinobacteriota;c__Coriobacteriia;o__Coriobacteriales;f__Eggerthellaceae;g__CHKCI002;s__GCF_002159935.1	0	85.35	2.71195	339	11708	51339	65.9
CMAG_166	mag_11413_24_idba_bin_87	Not_novel	Novel	Gordonibacter sp. An232A CMAG_166	1965593	Bacteria;p__Actinobacteriota;c__Coriobacteriia;o__Coriobacteriales;f__Eggerthellaceae;g__CHKCI002;s__GCF_002159935.1	2.42	92.14	2.57412	387	8809	35862	66.2
CMAG_167	mag_11413_13_idba_bin_43	Novel	Novel	uncultured Ruthenibacterium sp. CMAG_167	1905344	Bacteria;p__Firmicutes_A;c__Clostridia;o__Oscillospirales;f__Ruminococcaceae;g__Ruthenibacterium;s__	0.68	95.24	2.24381	168	20662	78210	59.2
CMAG_168	mag_11413_22_idba_bin_131	Novel	Novel	uncultured Merdibacter sp. CMAG_168	1935200	Bacteria;p__Firmicutes;c__Bacilli;o__Erysipelotrichales;f__Erysipelotrichaceae;g__Merdibacter;s__	0	90.88	1.73471	219	11186	45081	53.7
CMAG_169	mag_11413_4_idba_bin_99	Novel	Novel	uncultured Subdoligranulum sp. CMAG_169	292632	Bacteria;p__Firmicutes_A;c__Clostridia;o__Oscillospirales;f__Ruminococcaceae;g__Subdoligranulum;s__	0.17	96.36	2.42435	36	104576	207130	61.2
CMAG_170	mag_11413_8_idba_bin_60	Not_novel	Novel	Massiliomicrobiota sp. An134 CMAG_170	1965557	Bacteria;p__Firmicutes;c__Bacilli;o__Erysipelotrichales;f__Erysipelatoclostridiaceae;g__Massiliomicrobiota;s__GCF_002160815.1	0.13	100	2.57639	126	35289	96717	31.3
CMAG_171	mag_11413_20_idba_bin_64	Novel	Novel	uncultured Bacilli sp. CMAG_171	91061	Bacteria;p__Firmicutes;c__Bacilli;o__RF39;f__UBA660;g__UBA7057;s__	1.12	93.82	1.63753	88	30720	64498	31.6
CMAG_172	mag_11413_min2k_bin_270	Not_novel	Novel	Firmicutes bacterium CAG_631 CMAG_172	1262996	Bacteria;p__Firmicutes;c__Bacilli;o__RFN20;f__CAG-631;g__CAG-631;s__GCA_000433015.1	1.28	92.25	1.85582	205	15950	107825	32.9
CMAG_173	mag_11413_20_idba_bin_191	Novel	Novel	uncultured Bacilli sp. CMAG_173	91061	Bacteria;p__Firmicutes;c__Bacilli;o__RF39;f__UBA660;g__UBA5026;s__	1.12	94.94	1.41754	75	28330	78324	30.8
CMAG_174	mag_11413_4_idba_bin_138	Novel	Novel	uncultured Subdoligranulum sp. CMAG_174	292632	Bacteria;p__Firmicutes_A;c__Clostridia;o__Oscillospirales;f__Ruminococcaceae;g__Subdoligranulum;s__	0	85.01	2.14444	100	32520	74920	60.6
CMAG_175	mag_11413_12_idba_bin_116	Not_novel	Novel	uncultured Bacilli sp. CMAG_175	91061	Bacteria;p__Firmicutes;c__Bacilli;o__RF39;f__UBA660;g__CAG-822;s__	4.31	92.7	1.30178	96	22800	54016	31.4
CMAG_176	mag_11413_16_idba_bin_185	Novel	Novel	uncultured Bacilli sp. CMAG_176	91061	Bacteria;p__Firmicutes;c__Bacilli;o__RF39;f__UBA660;g__CAG-460;s__	2.41	91.57	1.45569	77	32454	86596	28
CMAG_177	mag_11413_10_idba_bin_83	Novel	Novel	uncultured Lentisphaeria sp. CMAG_177	1313211	Bacteria;p__Verrucomicrobiota;c__Lentisphaeria;o__UBA1784;f__UBA1784;g__UBA11493;s__	2.7	92.91	4.95521	179	41983	213156	59.7
CMAG_178	mag_11413_min2k_bin_396	Novel	Novel	uncultured Clostridia sp. CMAG_178	186801	Bacteria;p__Firmicutes_A;c__Clostridia;o__Oscillospirales;f__DTU089;g__Marseille-P4683;s__	0.67	93.74	2.12818	91	36647	145927	51.1
CMAG_179	mag_11413_3_idba_bin_116	Not_novel	Novel	Lachnoclostridium sp. An196 CMAG_179	1965583	Bacteria;p__Firmicutes_A;c__Clostridia;o__Lachnospirales;f__Lachnospiraceae;g__UBA7182;s__GCF_002160135.1	0.16	99.05	2.91741	33	154377	280360	50.1
CMAG_180	mag_11413_6_idba_bin_92	Not_novel	Novel	Eubacterium sp. ER2 CMAG_180	1519438	Bacteria;p__Firmicutes_A;c__Clostridia;o__Lachnospirales;f__Lachnospiraceae;g__Dorea;s__GCF_000765215.1	1.85	91.08	2.49914	171	22138	88626	54.7
CMAG_181	mag_11413_23_idba_bin_23	Not_novel	Novel	Eubacterium sp. ER2 CMAG_181	1519438	Bacteria;p__Firmicutes_A;c__Clostridia;o__Lachnospirales;f__Lachnospiraceae;g__Dorea;s__GCF_000765215.1	1.85	94.32	2.5522	125	36497	137155	54.4
CMAG_182	mag_11413_11_idba_bin_211	Not_novel	Novel	Lachnoclostridium sp. An138 CMAG_182	1965560	Bacteria;p__Firmicutes_A;c__Clostridia;o__Lachnospirales;f__Lachnospiraceae;g__GCA-900066575;s__GCF_002160765.1	0.16	99.37	2.92808	102	44411	200052	51.3
CMAG_183	mag_11413_8_idba_bin_112	Not_novel	Novel	Flavonifractor sp. An10 CMAG_183	1965537	Bacteria;p__Firmicutes_A;c__Clostridia;o__Oscillospirales;f__Oscillospiraceae;g__Flavonifractor;s__GCF_002161215.1	0.34	89.95	2.55151	146	23883	96233	64.7
CMAG_184	mag_11413_5_idba_bin_154	Not_novel	Novel	Clostridium sp. CAG_678 CMAG_184	1262831	Bacteria;p__Firmicutes_A;c__Clostridia;o__Oscillospirales;f__DTU089;g__Eubacterium_R;s__GCA_000431535.1	0	97.32	2.23411	27	199828	517728	45.3
CMAG_185	mag_11413_13_idba_bin_176	Not_novel	Novel	Flavonifractor sp. An10 CMAG_185	1965537	Bacteria;p__Firmicutes_A;c__Clostridia;o__Oscillospirales;f__Oscillospiraceae;g__Flavonifractor;s__GCF_002161215.1	3.8	80.59	2.4384	264	14621	43562	65.1
CMAG_186	mag_11413_16_idba_bin_166	Novel	Novel	uncultured Clostridia sp. CMAG_186	186801	Bacteria;p__Firmicutes_A;c__Clostridia;o__TANB77;f__CAG-508;g__CAG-273;s__	2.8	80.36	1.28243	52	47287	93879	29.9
CMAG_187	mag_11413_18_idba_bin_112	Novel	Novel	uncultured Clostridia sp. CMAG_187	186801	Bacteria;p__Firmicutes_A;c__Clostridia;o__TANB77;f__CAG-508;g__;s__	0.45	83.38	1.46833	19	134734	190040	26.9
CMAG_188	mag_11413_15_idba_bin_131	Not_novel	Novel	Flavonifractor sp. An10 CMAG_188	1965537	Bacteria;p__Firmicutes_A;c__Clostridia;o__Oscillospirales;f__Oscillospiraceae;g__Flavonifractor;s__GCF_002161215.1	0	86.63	2.48741	65	65926	217883	64.6
CMAG_189	mag_11413_9_idba_bin_78	Not_novel	Novel	Pseudoflavonifractor sp. An184 CMAG_189	1965576	Bacteria;p__Firmicutes_A;c__Clostridia;o__Oscillospirales;f__Oscillospiraceae;g__Clostridium_AJ;s__GCF_002160305.1	0.89	88.51	2.07907	368	8126	46999	63.1
CMAG_190	mag_11413_18_idba_bin_68	Novel	Novel	uncultured Clostridia sp. CMAG_190	186801	Bacteria;p__Firmicutes_A;c__Clostridia;o__TANB77;f__CAG-508;g__CAG-354;s__	2.24	81.7	1.54131	34	111999	165790	28.8
CMAG_191	mag_11413_15_idba_bin_91	Not_novel	Novel	Lachnoclostridium sp. An196 CMAG_191	1965583	Bacteria;p__Firmicutes_A;c__Clostridia;o__Lachnospirales;f__Lachnospiraceae;g__UBA7182;s__GCF_002160135.1	0.16	99.16	2.88795	60	113665	339402	50.1
CMAG_192	mag_11413_1_idba_bin_51	Not_novel	Novel	Flavonifractor sp. An10 CMAG_192	1965537	Bacteria;p__Firmicutes_A;c__Clostridia;o__Oscillospirales;f__Oscillospiraceae;g__Flavonifractor;s__GCF_002161215.1	0.86	95.15	2.65356	88	43556	116738	64.7
CMAG_193	mag_11413_2_idba_bin_42	Not_novel	Novel	Lachnoclostridium sp. An118 CMAG_193	1965547	Bacteria;p__Firmicutes_A;c__Clostridia;o__Lachnospirales;f__Lachnospiraceae;g__Dorea;s__GCF_002160985.1	3.53	84.14	2.13625	156	20818	70272	54.6
CMAG_194	mag_11413_20_idba_bin_165	Novel	Novel	uncultured Clostridia sp. CMAG_194	186801	Bacteria;p__Firmicutes_A;c__Clostridia;o__TANB77;f__CAG-508;g__CAG-269;s__	2.8	81.46	1.49258	91	25178	108453	27.1
CMAG_195	mag_11413_6_idba_bin_87	Not_novel	Novel	Lachnoclostridium sp. An138 CMAG_195	1965560	Bacteria;p__Firmicutes_A;c__Clostridia;o__Lachnospirales;f__Lachnospiraceae;g__GCA-900066575;s__GCF_002160765.1	0.32	97.87	3.19427	100	54074	163897	51
CMAG_196	mag_11413_19_idba_bin_42	Not_novel	Novel	Anaeromassilibacillus sp. An250 CMAG_196	1965604	Bacteria;p__Firmicutes_A;c__Clostridia;o__Oscillospirales;f__DTU089;g__Anaeromassilibacillus;s__GCF_002159845.1	0	86.58	2.19927	35	100376	363504	53
CMAG_197	mag_11413_21_idba_bin_89	Not_novel	Novel	Pseudoflavonifractor sp. An184 CMAG_197	1965576	Bacteria;p__Firmicutes_A;c__Clostridia;o__Oscillospirales;f__Oscillospiraceae;g__Clostridium_AJ;s__GCF_002160305.1	0	94.57	2.48629	124	43196	127191	62.6
CMAG_198	mag_11413_16_idba_bin_44	Not_novel	Novel	Lachnoclostridium sp. An196 CMAG_198	1965583	Bacteria;p__Firmicutes_A;c__Clostridia;o__Lachnospirales;f__Lachnospiraceae;g__UBA7182;s__GCF_002160135.1	0.16	93.83	2.76127	125	31805	134885	50.5
CMAG_199	mag_11413_16_idba_bin_168	Novel	Novel	uncultured Butyricicoccus sp. CMAG_199	580596	Bacteria;p__Firmicutes_A;c__Clostridia;o__Oscillospirales;f__Butyricicoccaceae;g__Butyricicoccus;s__	0.67	91.7	2.16961	85	46365	105754	58.8
CMAG_200	mag_11413_12_idba_bin_22	Not_novel	Novel	uncultured Dorea sp. CMAG_200	189330	Bacteria;p__Firmicutes_A;c__Clostridia;o__Lachnospirales;f__Lachnospiraceae;g__Dorea;s__Dorea faecis	1.17	97.81	2.53618	96	41489	100244	47.9
CMAG_201	mag_11413_15_idba_bin_54	Novel	Novel	uncultured Intestinimonas sp. CMAG_201	1392389	Bacteria;p__Firmicutes_A;c__Clostridia;o__Oscillospirales;f__Oscillospiraceae;g__Intestinimonas;s__	0.36	92.99	2.46603	168	23817	103972	65.2
CMAG_202	mag_11413_min2k_bin_77	Novel	Novel	uncultured Clostridia sp. CMAG_202	186801	Bacteria;p__Firmicutes_A;c__Clostridia;o__Oscillospirales;f__DTU089;g__An200;s__	0	97.99	2.92629	86	53959	155009	49.2
CMAG_203	mag_11413_min2k_bin_456	Novel	Novel	uncultured Lachnospiraceae sp. CMAG_203	186803	Bacteria;p__Firmicutes_A;c__Clostridia;o__Lachnospirales;f__Lachnospiraceae;g__UBA7096;s__	0	92.62	2.414	44	77703	320159	48.2
CMAG_204	mag_11413_10_idba_bin_106	Novel	Novel	uncultured Romboutsia sp. CMAG_204	1501226	Bacteria;p__Firmicutes_A;c__Clostridia;o__Peptostreptococcales;f__Peptostreptococcaceae;g__Romboutsia;s__	0.7	91.43	2.31307	190	19588	90884	26.2
CMAG_205	mag_11413_8_idba_bin_131	Novel	Novel	uncultured Oscillibacter sp. CMAG_205	459786	Bacteria;p__Firmicutes_A;c__Clostridia;o__Oscillospirales;f__Oscillospiraceae;g__Oscillibacter;s__	1.23	84.75	1.9494	262	10251	41857	63.5
CMAG_206	mag_11413_12_idba_bin_213	Novel	Novel	uncultured Lachnospiraceae sp. CMAG_206	186803	Bacteria;p__Firmicutes_A;c__Clostridia;o__Lachnospirales;f__Lachnospiraceae;g__;s__	0.63	99.16	2.56446	63	65628	214531	52.9
CMAG_207	mag_11413_22_idba_bin_184	Novel	Novel	uncultured Lachnospiraceae sp. CMAG_207	186803	Bacteria;p__Firmicutes_A;c__Clostridia;o__Lachnospirales;f__Lachnospiraceae;g__GCA-900066575;s__	0.79	96.84	2.92461	78	64759	188662	50.1
CMAG_208	mag_11413_22_idba_bin_76	Novel	Novel	uncultured Ruminococcaceae sp. CMAG_208	541000	Bacteria;p__Firmicutes_A;c__Clostridia;o__Oscillospirales;f__Ruminococcaceae;g__;s__	0.67	98.1	2.30278	111	35283	145079	61.9
CMAG_209	mag_11413_1_idba_bin_118	Novel	Novel	uncultured Oscillibacter sp. CMAG_209	459786	Bacteria;p__Firmicutes_A;c__Clostridia;o__Oscillospirales;f__Oscillospiraceae;g__Oscillibacter;s__	1.79	94.37	2.29201	187	18136	46668	63.6
CMAG_210	mag_11413_21_idba_bin_11	Novel	Novel	uncultured Ruminiclostridium sp. CMAG_210	1508657	Bacteria;p__Firmicutes_A;c__Clostridia;o__Oscillospirales;f__Oscillospiraceae;g__Ruminiclostridium_C;s__	0.67	96.64	2.40506	76	57497	143989	61.8
CMAG_211	mag_11413_24_idba_bin_196	Not_novel	Novel	uncultured Oscillospiraceae sp. CMAG_211	216572	Bacteria;p__Firmicutes_A;c__Clostridia;o__Oscillospirales;f__Oscillospiraceae;g__;s__	2.71	87.86	2.24863	278	12293	43074	59.6
CMAG_212	mag_11413_2_idba_bin_148	Not_novel	Novel	uncultured Clostridia sp. CMAG_212	186801	Bacteria;p__Firmicutes_A;c__Clostridia;o__Oscillospirales;f__DTU089;g__;s__	0	93.6	2.08152	138	26882	108279	56.4
CMAG_213	mag_11413_min2k_bin_256	Novel	Novel	uncultured Lachnospiraceae sp. CMAG_213	186803	Bacteria;p__Firmicutes_A;c__Clostridia;o__Lachnospirales;f__Lachnospiraceae;g__;s__	0	96.82	2.9584	157	32428	102366	51.2
CMAG_214	mag_11413_min2k_bin_30	Novel	Novel	uncultured Clostridia sp. CMAG_214	186801	Bacteria;p__Firmicutes_A;c__Clostridia;o__Oscillospirales;f__DTU089;g__An200;s__	1.36	95.97	2.85618	157	27577	154813	60.1
CMAG_215	mag_11413_15_idba_bin_111	Novel	Novel	uncultured Lachnospiraceae sp. CMAG_215	186803	Bacteria;p__Firmicutes_A;c__Clostridia;o__Lachnospirales;f__Lachnospiraceae;g__;s__	0.84	93.67	3.27694	184	27701	113555	46.8
CMAG_216	mag_11413_min2k_bin_340	Novel	Novel	uncultured Oscillospiraceae sp. CMAG_216	216572	Bacteria;p__Firmicutes_A;c__Clostridia;o__Oscillospirales;f__Oscillospiraceae;g__;s__	1.01	93.56	2.2787	173	18308	60009	60
CMAG_217	mag_11413_22_idba_bin_109	Novel	Novel	uncultured Clostridia sp. CMAG_217	186801	Bacteria;p__Firmicutes_A;c__Clostridia;o__Oscillospirales;f__DTU089;g__;s__	0	96.64	2.12167	40	79503	244555	46.4
CMAG_218	mag_11413_5_idba_bin_108	Novel	Novel	uncultured Ruminococcaceae sp. CMAG_218	541000	Bacteria;p__Firmicutes_A;c__Clostridia;o__Oscillospirales;f__Ruminococcaceae;g__;s__	0.89	95.75	2.15815	128	25534	127168	50.7
CMAG_219	mag_11413_18_idba_bin_130	Not_novel	Novel	uncultured Intestinimonas sp. CMAG_219	1392389	Bacteria;p__Firmicutes_A;c__Clostridia;o__Oscillospirales;f__Oscillospiraceae;g__Intestinimonas;s__	0.13	90.92	2.62466	117	42391	120486	64.1
CMAG_220	mag_11413_5_idba_bin_133	Not_novel	Novel	uncultured Dorea sp. CMAG_220	189330	Bacteria;p__Firmicutes_A;c__Clostridia;o__Lachnospirales;f__Lachnospiraceae;g__Dorea;s__Dorea faecis	1.27	97.95	2.60394	40	101014	240260	47.6
CMAG_221	mag_11413_16_idba_bin_245	Not_novel	Novel	uncultured Intestinimonas sp. CMAG_221	1392389	Bacteria;p__Firmicutes_A;c__Clostridia;o__Oscillospirales;f__Oscillospiraceae;g__Intestinimonas;s__	1.34	84.03	2.18457	368	9513	35742	64.8
CMAG_222	mag_11413_17_idba_bin_3	Novel	Novel	uncultured Lachnospiraceae sp. CMAG_222	186803	Bacteria;p__Firmicutes_A;c__Clostridia;o__Lachnospirales;f__Lachnospiraceae;g__;s__	0.53	97.45	3.17038	104	43373	135380	51.6
CMAG_223	mag_11413_23_idba_bin_27	Not_novel	Novel	uncultured Fusicatenibacter sp. CMAG_223	1407607	Bacteria;p__Firmicutes_A;c__Clostridia;o__Lachnospirales;f__Lachnospiraceae;g__Fusicatenibacter;s__	1.69	88.91	2.61844	308	11528	35411	49.4
CMAG_224	mag_11413_min2k_bin_61	Novel	Novel	uncultured Ruminococcaceae sp. CMAG_224	541000	Bacteria;p__Firmicutes_A;c__Clostridia;o__Oscillospirales;f__Ruminococcaceae;g__;s__	0.38	96.98	1.6041	94	26981	103885	61
CMAG_225	mag_11413_min2k_bin_219	Novel	Novel	uncultured Lachnospiraceae sp. CMAG_225	186803	Bacteria;p__Firmicutes_A;c__Clostridia;o__Lachnospirales;f__Lachnospiraceae;g__;s__	2.01	94.46	3.06921	110	42576	108852	46.9
CMAG_226	mag_11413_4_idba_bin_10	Novel	Novel	uncultured Pseudoflavonifractor sp. CMAG_226	1017280	Bacteria;p__Firmicutes_A;c__Clostridia;o__Oscillospirales;f__Oscillospiraceae;g__Pseudoflavonifractor;s__	0	95.03	2.58301	105	34656	108051	62.7
CMAG_227	mag_11413_min2k_bin_380	Novel	Novel	uncultured Lachnospiraceae sp. CMAG_227	186803	Bacteria;p__Firmicutes_A;c__Clostridia;o__Lachnospirales;f__Lachnospiraceae;g__UBA7160;s__	0.63	93.89	2.65349	244	16071	54070	49.4
CMAG_228	mag_11413_min2k_bin_349	Novel	Novel	uncultured Ruminococcaceae sp. CMAG_228	541000	Bacteria;p__Firmicutes_A;c__Clostridia;o__Oscillospirales;f__Ruminococcaceae;g__UBA1448;s__	0	95.97	2.41711	75	47313	215880	49.1
CMAG_229	mag_11413_3_idba_bin_9	Novel	Novel	uncultured Lachnospiraceae sp. CMAG_229	186803	Bacteria;p__Firmicutes_A;c__Clostridia;o__Lachnospirales;f__Lachnospiraceae;g__;s__	0	98.1	3.24963	84	50368	149220	52.2
CMAG_230	mag_11413_12_idba_bin_210	Novel	Novel	uncultured Ruminococcus sp. CMAG_230	1263	Bacteria;p__Firmicutes_A;c__Clostridia;o__Lachnospirales;f__Lachnospiraceae;g__Ruminococcus_G;s__	0.63	99.37	2.53223	57	85402	188574	49.3
CMAG_231	mag_11413_19_idba_bin_89	Novel	Novel	uncultured Lachnospiraceae sp. CMAG_231	186803	Bacteria;p__Firmicutes_A;c__Clostridia;o__Lachnospirales;f__Lachnospiraceae;g__;s__	1.06	97.99	2.79516	57	90967	220987	52.5
CMAG_232	mag_11413_4_idba_bin_16	Novel	Novel	uncultured Blautia sp. CMAG_232	572511	Bacteria;p__Firmicutes_A;c__Clostridia;o__Lachnospirales;f__Lachnospiraceae;g__Blautia_A;s__	0.65	99.37	2.97468	80	70905	247853	46.3
CMAG_233	mag_11413_2_idba_bin_116	Novel	Novel	uncultured Eisenbergiella sp. CMAG_233	1432051	Bacteria;p__Firmicutes_A;c__Clostridia;o__Lachnospirales;f__Lachnospiraceae;g__Eisenbergiella;s__	0.73	95.57	3.52869	98	69267	182986	54.4
CMAG_234	mag_11413_11_idba_bin_103	Not_novel	Novel	uncultured Dorea sp. CMAG_234	189330	Bacteria;p__Firmicutes_A;c__Clostridia;o__Lachnospirales;f__Lachnospiraceae;g__Dorea;s__Dorea faecis	1.17	98.54	2.68406	44	122894	292415	47.7
CMAG_235	mag_11413_min2k_bin_139	Novel	Novel	uncultured Clostridia sp. CMAG_235	186801	Bacteria;p__Firmicutes_A;c__Clostridia;o__Oscillospirales;f__DTU089;g__;s__	0	96.27	2.22593	82	42290	124413	50.6
CMAG_236	mag_11413_15_idba_bin_34	Novel	Novel	uncultured Lachnospiraceae sp. CMAG_236	186803	Bacteria;p__Firmicutes_A;c__Clostridia;o__Lachnospirales;f__Lachnospiraceae;g__GCA-900066135;s__	0.18	99.37	3.78121	86	68351	236855	52.1
CMAG_237	mag_11413_12_idba_bin_143	Novel	Novel	uncultured Oscillospiraceae sp. CMAG_237	216572	Bacteria;p__Firmicutes_A;c__Clostridia;o__Oscillospirales;f__Oscillospiraceae;g__;s__	0	92.95	1.89046	104	31623	96363	61.6
CMAG_238	mag_11413_18_idba_bin_126	Not_novel	Novel	uncultured Eisenbergiella sp. CMAG_238	1432051	Bacteria;p__Firmicutes_A;c__Clostridia;o__Lachnospirales;f__Lachnospiraceae;g__Eisenbergiella;s__	2.21	87.61	3.48554	276	20614	69682	52.5
CMAG_239	mag_11413_20_idba_bin_85	Not_novel	Novel	uncultured Lachnospiraceae sp. CMAG_239	186803	Bacteria;p__Firmicutes_A;c__Clostridia;o__Lachnospirales;f__Lachnospiraceae;g__;s__	1.55	97.51	2.77048	60	76155	310219	52.5
CMAG_240	mag_11413_3_idba_bin_64	Novel	Novel	uncultured Lachnospiraceae sp. CMAG_240	186803	Bacteria;p__Firmicutes_A;c__Clostridia;o__Lachnospirales;f__Lachnospiraceae;g__GCA-900066135;s__	1.11	99.37	3.66587	72	87155	276777	49.4
CMAG_241	mag_11413_14_idba_bin_163	Novel	Novel	uncultured Oscillospiraceae sp. CMAG_241	216572	Bacteria;p__Firmicutes_A;c__Clostridia;o__Oscillospirales;f__Oscillospiraceae;g__;s__	1.01	98.95	2.39566	80	47607	156757	59.6
CMAG_242	mag_11413_min2k_bin_63	Novel	Novel	uncultured Anaerotruncus sp. CMAG_242	244127	Bacteria;p__Firmicutes_A;c__Clostridia;o__Oscillospirales;f__Ruminococcaceae;g__Anaerotruncus;s__	0.89	92.81	2.40872	158	24681	95636	56.7
CMAG_243	mag_11413_23_idba_bin_100	Not_novel	Novel	uncultured Clostridia sp. CMAG_243	186801	Bacteria;p__Firmicutes_A;c__Clostridia;o__Oscillospirales;f__DTU089;g__UBA1417;s__	0.36	98.66	2.35749	32	92982	273495	61
CMAG_244	mag_11413_min2k_bin_565	Novel	Novel	uncultured Romboutsia sp. CMAG_244	1501226	Bacteria;p__Firmicutes_A;c__Clostridia;o__Peptostreptococcales;f__Peptostreptococcaceae;g__Romboutsia;s__	1.23	92.61	1.4442	137	16282	52107	26.9
CMAG_245	mag_11413_21_idba_bin_4	Novel	Novel	uncultured Lachnospiraceae sp. CMAG_245	186803	Bacteria;p__Firmicutes_A;c__Clostridia;o__Lachnospirales;f__Lachnospiraceae;g__;s__	0	99.35	2.43888	44	103040	254570	53.1
CMAG_246	mag_11413_15_idba_bin_49	Novel	Novel	uncultured Eisenbergiella sp. CMAG_246	1432051	Bacteria;p__Firmicutes_A;c__Clostridia;o__Lachnospirales;f__Lachnospiraceae;g__Eisenbergiella;s__	0.77	84.5	3.20923	310	14600	60166	52.4
CMAG_247	mag_11413_7_idba_bin_68	Novel	Novel	uncultured Fusicatenibacter sp. CMAG_247	1407607	Bacteria;p__Firmicutes_A;c__Clostridia;o__Lachnospirales;f__Lachnospiraceae;g__Fusicatenibacter;s__	0.95	98.66	2.93318	76	61061	169062	49
CMAG_248	mag_11413_9_idba_bin_100	Novel	Novel	uncultured Clostridia sp. CMAG_248	186801	Bacteria;p__Firmicutes_A;c__Clostridia;o__Oscillospirales;f__DTU089;g__;s__	0	99.33	2.216	21	184110	383789	56.2
CMAG_249	mag_11413_17_idba_bin_142	Not_novel	Novel	uncultured Fusicatenibacter sp. CMAG_249	1407607	Bacteria;p__Firmicutes_A;c__Clostridia;o__Lachnospirales;f__Lachnospiraceae;g__Fusicatenibacter;s__	1.27	97.82	3.13555	83	65007	143581	50.6
CMAG_250	mag_11413_5_idba_bin_131	Novel	Novel	uncultured Oscillibacter sp. CMAG_250	459786	Bacteria;p__Firmicutes_A;c__Clostridia;o__Oscillospirales;f__Oscillospiraceae;g__Oscillibacter;s__	0.67	85.02	2.26676	190	18395	87213	63.3
CMAG_251	mag_11413_21_idba_bin_8	Novel	Novel	uncultured Anaerostipes sp. CMAG_251	207244	Bacteria;p__Firmicutes_A;c__Clostridia;o__Lachnospirales;f__Lachnospiraceae;g__Anaerostipes;s__	2.01	99.33	2.75495	34	176368	310557	42.9
CMAG_252	mag_11413_16_idba_bin_130	Not_novel	Novel	uncultured Lachnospiraceae sp. CMAG_252	186803	Bacteria;p__Firmicutes_A;c__Clostridia;o__Lachnospirales;f__Lachnospiraceae;g__;s__	1.06	96.13	2.64135	138	32927	94981	52.9
CMAG_253	mag_11413_3_idba_bin_80	Not_novel	Novel	uncultured Oscillibacter sp. CMAG_253	459786	Bacteria;p__Firmicutes_A;c__Clostridia;o__Oscillospirales;f__Oscillospiraceae;g__Oscillibacter;s__	2.85	86.82	2.32319	193	17406	82098	63.2
CMAG_254	mag_11413_20_idba_bin_101	Not_novel	Novel	Eubacteriaceae bacterium CHKCI004 CMAG_254	1780380	Bacteria;p__Firmicutes_A;c__Clostridia;o__Lachnospirales;f__Lachnospiraceae;g__Eubacterium_E;s__GCF_900016875.1	0.67	99.33	3.22708	43	100170	260446	46.8
CMAG_255	mag_11413_17_idba_bin_93	Novel	Novel	uncultured Lachnospiraceae sp. CMAG_255	186803	Bacteria;p__Firmicutes_A;c__Clostridia;o__Lachnospirales;f__Lachnospiraceae;g__;s__	0.67	99.33	3.93494	64	128596	285673	45.1
CMAG_256	mag_11413_4_idba_bin_128	Not_novel	Novel	Eubacteriaceae bacterium CHKCI004 CMAG_256	1780380	Bacteria;p__Firmicutes_A;c__Clostridia;o__Lachnospirales;f__Lachnospiraceae;g__Eubacterium_E;s__GCF_900016875.1	0	85.29	2.50129	124	34730	132156	47.5
CMAG_257	mag_11413_7_idba_bin_48	Not_novel	Novel	uncultured Oscillospiraceae sp. CMAG_257	216572	Bacteria;p__Firmicutes_A;c__Clostridia;o__Oscillospirales;f__Oscillospiraceae;g__;s__	0	97.13	2.41081	49	78795	160136	63
CMAG_258	mag_11413_min2k_bin_402	Novel	Novel	uncultured Clostridia sp. CMAG_258	186801	Bacteria;p__Firmicutes_A;c__Clostridia;o__Oscillospirales;f__DTU089;g__;s__	0	83.21	1.43392	97	19092	73003	54.1
CMAG_259	mag_11413_10_idba_bin_186	Novel	Novel	uncultured Eisenbergiella sp. CMAG_259	1432051	Bacteria;p__Firmicutes_A;c__Clostridia;o__Lachnospirales;f__Lachnospiraceae;g__Eisenbergiella;s__	1.58	90.92	3.7474	132	57023	125391	51.8
CMAG_260	mag_11413_min2k_bin_128	Novel	Novel	uncultured Lachnospiraceae sp. CMAG_260	186803	Bacteria;p__Firmicutes_A;c__Clostridia;o__Lachnospirales;f__Lachnospiraceae;g__CAG-65;s__	2.2	94.14	3.00152	86	66692	209933	48.5
CMAG_261	mag_11413_7_idba_bin_62	Novel	Novel	uncultured Eisenbergiella sp. CMAG_261	1432051	Bacteria;p__Firmicutes_A;c__Clostridia;o__Lachnospirales;f__Lachnospiraceae;g__Eisenbergiella;s__	1.96	85.12	3.29901	297	16694	76144	52.5
CMAG_262	mag_11413_10_idba_bin_107	Not_novel	Novel	uncultured Oscillospiraceae sp. CMAG_262	216572	Bacteria;p__Firmicutes_A;c__Clostridia;o__Oscillospirales;f__Oscillospiraceae;g__;s__	0	83.65	1.94426	343	8199	30710	64
CMAG_263	mag_11413_2_idba_bin_2	Not_novel	Novel	uncultured Lachnospiraceae sp. CMAG_263	186803	Bacteria;p__Firmicutes_A;c__Clostridia;o__Lachnospirales;f__Lachnospiraceae;g__;s__	0.95	99.37	3.04006	193	23340	53687	52.6
CMAG_264	mag_11413_min2k_bin_370	Novel	Novel	uncultured Ruminococcaceae sp. CMAG_264	541000	Bacteria;p__Firmicutes_A;c__Clostridia;o__Oscillospirales;f__Ruminococcaceae;g__;s__	0.56	95.97	2.44535	78	39356	117940	46.6
CMAG_265	mag_11413_22_idba_bin_73	Novel	Novel	uncultured Clostridium sp. CMAG_265	1485	Bacteria;p__Firmicutes_A;c__Clostridia;o__Oscillospirales;f__Oscillospiraceae;g__Clostridium_AJ;s__	0.89	92.17	2.34757	136	24922	76719	62.1
CMAG_266	mag_11413_10_idba_bin_154	Not_novel	Novel	Eubacteriaceae bacterium CHKCI004 CMAG_266	1780380	Bacteria;p__Firmicutes_A;c__Clostridia;o__Lachnospirales;f__Lachnospiraceae;g__Eubacterium_E;s__GCF_900016875.1	2.01	82.78	2.52369	262	13775	46362	47.5
CMAG_267	mag_11413_4_idba_bin_132	Not_novel	Novel	uncultured Dorea sp. CMAG_267	189330	Bacteria;p__Firmicutes_A;c__Clostridia;o__Lachnospirales;f__Lachnospiraceae;g__Dorea;s__Dorea faecis	0.58	90.66	2.25464	166	19581	60623	48.4
CMAG_268	mag_11413_13_idba_bin_131	Not_novel	Novel	uncultured Clostridia sp. CMAG_268	186801	Bacteria;p__Firmicutes_A;c__Clostridia;o__Oscillospirales;f__DTU089;g__;s__	0	99.33	2.29399	25	164733	350171	55.8
CMAG_269	mag_11413_1_idba_bin_76	Novel	Novel	uncultured Oscillospiraceae sp. CMAG_269	216572	Bacteria;p__Firmicutes_A;c__Clostridia;o__Oscillospirales;f__Oscillospiraceae;g__;s__	0	97.56	2.41105	146	26313	81929	63.4
CMAG_270	mag_11413_14_idba_bin_138	Novel	Novel	uncultured Flavonifractor sp. CMAG_270	946234	Bacteria;p__Firmicutes_A;c__Clostridia;o__Oscillospirales;f__Oscillospiraceae;g__Flavonifractor;s__	0.39	96.68	2.37943	56	75748	183699	63.7
CMAG_271	mag_11413_min2k_bin_472	Novel	Novel	uncultured Angelakisella sp. CMAG_271	1935176	Bacteria;p__Firmicutes_A;c__Clostridia;o__Oscillospirales;f__Ruminococcaceae;g__Angelakisella;s__	0	87.73	1.98431	331	7767	25105	64.4
CMAG_272	mag_11413_11_idba_bin_83	Not_novel	Novel	uncultured Oscillospiraceae sp. CMAG_272	216572	Bacteria;p__Firmicutes_A;c__Clostridia;o__Oscillospirales;f__Oscillospiraceae;g__;s__	2.21	90.46	2.40426	165	25788	113159	59.7
CMAG_273	mag_11413_12_idba_bin_185	Novel	Novel	uncultured Clostridia sp. CMAG_273	186801	Bacteria;p__Firmicutes_A;c__Clostridia;o__Oscillospirales;f__DTU089;g__;s__	8.05	91.95	2.91797	201	38370	287279	54.6
CMAG_274	mag_11413_min2k_bin_25	Novel	Novel	uncultured Eubacterium sp. CMAG_274	1730	Bacteria;p__Firmicutes_A;c__Clostridia;o__Lachnospirales;f__Lachnospiraceae;g__Eubacterium_G;s__	6.95	96.89	2.57359	156	34644	145693	40.2
CMAG_275	mag_11413_12_idba_bin_137	Novel	Novel	uncultured Fusicatenibacter sp. CMAG_275	1407607	Bacteria;p__Firmicutes_A;c__Clostridia;o__Lachnospirales;f__Lachnospiraceae;g__Fusicatenibacter;s__	1.27	98.1	2.95621	64	69729	327071	50.9
CMAG_276	mag_11413_min2k_bin_557	Novel	Novel	uncultured Oscillospiraceae sp. CMAG_276	216572	Bacteria;p__Firmicutes_A;c__Clostridia;o__Oscillospirales;f__Oscillospiraceae;g__;s__	1.34	81.56	1.82876	73	42104	91110	53.2
CMAG_277	mag_11413_14_idba_bin_29	Novel	Novel	uncultured Anaerotruncus sp. CMAG_277	244127	Bacteria;p__Firmicutes_A;c__Clostridia;o__Oscillospirales;f__Ruminococcaceae;g__Anaerotruncus;s__	0.67	95.97	2.24947	151	23925	123364	63.5
CMAG_278	mag_11413_7_idba_bin_8	Not_novel	Novel	uncultured Lachnospiraceae sp. CMAG_278	186803	Bacteria;p__Firmicutes_A;c__Clostridia;o__Lachnospirales;f__Lachnospiraceae;g__;s__	0.63	100	3.11948	177	30757	77224	52.4
CMAG_279	mag_11413_13_idba_bin_158	Not_novel	Novel	uncultured Oscillospiraceae sp. CMAG_279	216572	Bacteria;p__Firmicutes_A;c__Clostridia;o__Oscillospirales;f__Oscillospiraceae;g__;s__	0.17	90.19	2.1758	241	11848	46529	59.7
CMAG_280	mag_11413_7_idba_bin_34	Novel	Novel	uncultured Intestinimonas sp. CMAG_280	1392389	Bacteria;p__Firmicutes_A;c__Clostridia;o__Oscillospirales;f__Oscillospiraceae;g__Intestinimonas;s__	0.17	92.52	2.58796	239	19007	91433	64.1
CMAG_281	mag_11413_min2k_bin_135	Novel	Novel	uncultured Ruminococcaceae sp. CMAG_281	541000	Bacteria;p__Firmicutes_A;c__Clostridia;o__Oscillospirales;f__Ruminococcaceae;g__;s__	0	95.97	2.01934	42	65862	190846	48.9
CMAG_282	mag_11413_23_idba_bin_154	Novel	Novel	uncultured Clostridia sp. CMAG_282	186801	Bacteria;p__Firmicutes_A;c__Clostridia;o__Oscillospirales;f__DTU089;g__;s__	0	96.25	2.67362	316	13304	50012	55.7
CMAG_283	mag_11413_19_idba_bin_15	Novel	Novel	uncultured Lachnospiraceae sp. CMAG_283	186803	Bacteria;p__Firmicutes_A;c__Clostridia;o__Lachnospirales;f__Lachnospiraceae;g__;s__	0.67	98.66	2.86133	60	99548	297456	44.1
CMAG_284	mag_11413_3_idba_bin_56	Novel	Novel	uncultured Lachnospiraceae sp. CMAG_284	186803	Bacteria;p__Firmicutes_A;c__Clostridia;o__Lachnospirales;f__Lachnospiraceae;g__;s__	0.32	92.06	2.15718	220	13838	47355	52.8
CMAG_285	mag_11413_15_idba_bin_192	Not_novel	Novel	uncultured Ruminococcaceae sp. CMAG_285	541000	Bacteria;p__Firmicutes_A;c__Clostridia;o__Oscillospirales;f__Ruminococcaceae;g__;s__	1.34	94.63	2.19884	67	64160	237590	50.7
CMAG_286	mag_11413_3_idba_bin_62	Not_novel	Novel	Flavonifractor sp. An306 CMAG_286	1965629	Bacteria;p__Firmicutes_A;c__Clostridia;o__Oscillospirales;f__Oscillospiraceae;g__Flavonifractor;s__GCF_002159455.1	0.22	94.99	3.56354	157	40748	151033	59.5
CMAG_287	mag_11413_3_idba_bin_136	Novel	Novel	uncultured Eisenbergiella sp. CMAG_287	1432051	Bacteria;p__Firmicutes_A;c__Clostridia;o__Lachnospirales;f__Lachnospiraceae;g__Eisenbergiella;s__	0.64	88.74	3.54449	155	37506	142127	51.2
CMAG_288	mag_11413_8_idba_bin_93	Novel	Novel	uncultured Ruminococcus sp. CMAG_288	1263	Bacteria;p__Firmicutes_A;c__Clostridia;o__Oscillospirales;f__DTU089;g__Ruminococcus_E;s__	0.67	95.97	2.04958	78	93191	193927	41.6
CMAG_289	mag_11413_16_idba_bin_180	Novel	Novel	uncultured Anaerostipes sp. CMAG_289	207244	Bacteria;p__Firmicutes_A;c__Clostridia;o__Lachnospirales;f__Lachnospiraceae;g__Anaerostipes;s__	1.34	98.66	2.76817	38	160997	285740	41.4
CMAG_290	mag_11413_19_idba_bin_166	Novel	Novel	uncultured Fusicatenibacter sp. CMAG_290	1407607	Bacteria;p__Firmicutes_A;c__Clostridia;o__Lachnospirales;f__Lachnospiraceae;g__Fusicatenibacter;s__	0.63	99.37	2.98659	78	57045	193484	51.1
CMAG_291	mag_11413_13_idba_bin_28	Novel	Novel	uncultured Clostridia sp. CMAG_291	186801	Bacteria;p__Firmicutes_A;c__Clostridia;o__Oscillospirales;f__DTU089;g__;s__	1.34	97.32	2.95586	37	131074	164634	51.4
CMAG_292	mag_11413_8_idba_bin_150	Not_novel	Novel	uncultured Clostridia sp. CMAG_292	186801	Bacteria;p__Firmicutes_A;c__Clostridia;o__Oscillospirales;f__DTU089;g__;s__	1.01	93.99	2.50081	376	9030	31582	55.9
CMAG_293	mag_11413_17_idba_bin_143	Novel	Novel	uncultured Clostridia sp. CMAG_293	186801	Bacteria;p__Firmicutes_A;c__Clostridia;o__Oscillospirales;f__DTU089;g__UBA1417;s__	0.36	98.66	2.26191	33	95334	316702	61.5
CMAG_294	mag_11413_min2k_bin_68	Novel	Novel	uncultured Oscillospiraceae sp. CMAG_294	216572	Bacteria;p__Firmicutes_A;c__Clostridia;o__Oscillospirales;f__Oscillospiraceae;g__;s__	6.38	82.4	2.31811	270	11542	43864	61.5
CMAG_295	mag_11413_17_idba_bin_109	Not_novel	Novel	uncultured Lachnospiraceae sp. CMAG_295	186803	Bacteria;p__Firmicutes_A;c__Clostridia;o__Lachnospirales;f__Lachnospiraceae;g__;s__	0.63	98.5	2.51278	69	62356	253706	53.1
CMAG_296	mag_11413_min2k_bin_338	Novel	Novel	uncultured Clostridia sp. CMAG_296	186801	Bacteria;p__Firmicutes_A;c__Clostridia;o__Oscillospirales;f__DTU089;g__;s__	0.27	91.95	2.1668	250	11496	95392	48.4
CMAG_297	mag_11413_13_idba_bin_89	Novel	Novel	uncultured Oscillospiraceae sp. CMAG_297	216572	Bacteria;p__Firmicutes_A;c__Clostridia;o__Oscillospirales;f__Oscillospiraceae;g__;s__	0.5	96.94	2.56024	81	50968	116949	64.3
CMAG_298	mag_11413_min2k_bin_336	Novel	Novel	uncultured Eubacterium sp. CMAG_298	1730	Bacteria;p__Firmicutes_A;c__Clostridia;o__Lachnospirales;f__Lachnospiraceae;g__Eubacterium_I;s__	0.57	95.69	2.67681	68	59462	207369	45.9
CMAG_299	mag_11413_5_idba_bin_144	Not_novel	Novel	uncultured Clostridia sp. CMAG_299	186801	Bacteria;p__Firmicutes_A;c__Clostridia;o__Oscillospirales;f__DTU089;g__;s__	0.67	91.96	2.44415	359	9255	35164	56
CMAG_300	mag_11413_20_idba_bin_60	Novel	Novel	uncultured Oscillospiraceae sp. CMAG_300	216572	Bacteria;p__Firmicutes_A;c__Clostridia;o__Oscillospirales;f__Oscillospiraceae;g__;s__	1.71	92.18	2.41963	187	18264	59012	63.6
CMAG_301	mag_11413_min2k_bin_161	Novel	Novel	uncultured Ruminococcaceae sp. CMAG_301	541000	Bacteria;p__Firmicutes_A;c__Clostridia;o__Oscillospirales;f__Ruminococcaceae;g__;s__	2.01	96.31	2.2277	60	88914	181100	53.6
CMAG_302	mag_11413_8_idba_bin_4	Novel	Novel	uncultured Sellimonas sp. CMAG_302	1769710	Bacteria;p__Firmicutes_A;c__Clostridia;o__Lachnospirales;f__Lachnospiraceae;g__Sellimonas;s__	0.95	85.08	2.65579	303	14305	65710	48.2
CMAG_303	mag_11413_min2k_bin_14	Novel	Novel	uncultured Lachnospiraceae sp. CMAG_303	186803	Bacteria;p__Firmicutes_A;c__Clostridia;o__Lachnospirales;f__Lachnospiraceae;g__CAG-24;s__	0.77	98.85	2.81592	59	82395	300347	54.2
CMAG_304	mag_11413_22_idba_bin_183	Not_novel	Novel	uncultured Negativibacillus sp. CMAG_304	1980693	Bacteria;p__Firmicutes_A;c__Clostridia;o__Oscillospirales;f__Ruminococcaceae;g__Negativibacillus;s__	1.34	97.99	2.37725	25	171948	224954	56.9
CMAG_305	mag_11413_3_idba_bin_157	Novel	Novel	uncultured Neglecta sp. CMAG_305	1924105	Bacteria;p__Firmicutes_A;c__Clostridia;o__Oscillospirales;f__DTU089;g__Neglecta;s__	0	97.94	2.228	41	155962	455996	51.6
CMAG_306	mag_11413_20_idba_bin_41	Novel	Novel	uncultured Clostridia sp. CMAG_306	186801	Bacteria;p__Firmicutes_A;c__Clostridia;o__TANB77;f__CAG-508;g__CAG-269;s__	1.88	84.26	1.6662	130	16887	100216	26.3
CMAG_307	mag_11413_20_idba_bin_37	Not_novel	Novel	uncultured Negativibacillus sp. CMAG_307	1980693	Bacteria;p__Firmicutes_A;c__Clostridia;o__Oscillospirales;f__Ruminococcaceae;g__Negativibacillus;s__	0.67	82.33	1.85762	360	6800	23714	57.3
CMAG_308	mag_11413_20_idba_bin_115	Novel	Novel	uncultured Clostridia sp. CMAG_308	186801	Bacteria;p__Firmicutes_A;c__Clostridia;o__TANB77;f__CAG-508;g__CAG-269;s__	0.02	83.8	1.70941	68	51586	113016	27.5
CMAG_309	mag_11413_24_idba_bin_33	Novel	Novel	uncultured Clostridia sp. CMAG_309	186801	Bacteria;p__Firmicutes_A;c__Clostridia;o__TANB77;f__CAG-508;g__CAG-269;s__	1.01	85.95	1.88678	68	47700	111299	28
CMAG_310	mag_11413_20_idba_bin_26	Not_novel	Novel	uncultured Butyricicoccus sp. CMAG_310	580596	Bacteria;p__Firmicutes_A;c__Clostridia;o__Oscillospirales;f__Butyricicoccaceae;g__Butyricicoccus;s__	0.67	84.56	2.10703	68	47701	118922	59.4
CMAG_311	mag_11413_min2k_bin_5	Novel	Novel	uncultured Clostridia sp. CMAG_311	186801	Bacteria;p__Firmicutes_A;c__Clostridia;o__TANB77;f__CAG-508;g__CAG-273;s__	3.5	80.4	1.41906	127	17562	65288	27.5
CMAG_312	mag_11413_15_idba_bin_125	Novel	Novel	uncultured Clostridia sp. CMAG_312	186801	Bacteria;p__Firmicutes_A;c__Clostridia;o__TANB77;f__CAG-508;g__CAG-269;s__	2.81	84.76	1.5536	194	11612	34756	27
CMAG_313	mag_11413_18_idba_bin_150	Novel	Novel	uncultured Negativibacillus sp. CMAG_313	1980693	Bacteria;p__Firmicutes_A;c__Clostridia;o__Oscillospirales;f__Ruminococcaceae;g__Negativibacillus;s__	0.67	95.58	2.25624	86	43538	139998	57.2
CMAG_314	mag_11413_22_idba_bin_37	Novel	Novel	uncultured Opitutales sp. CMAG_314	415000	Bacteria;p__Verrucomicrobiota;c__Verrucomicrobiae;o__Opitutales;f__CAG-312;g__CAG-312;s__	0.68	95.27	2.55818	39	152686	391118	49
CMAG_315	mag_11413_12_idba_bin_192	Not_novel	Novel	uncultured Clostridia sp. CMAG_315	186801	Bacteria;p__Firmicutes_A;c__Clostridia;o__4C28d-15;f__UBA1242;g__UBA5489;s__	0	90.45	1.07362	32	55252	166358	35.4
CMAG_316	mag_11413_min2k_bin_89	Novel	Novel	uncultured Clostridia sp. CMAG_316	186801	Bacteria;p__Firmicutes_A;c__Clostridia;o__Oscillospirales;f__DTU089;g__;s__	0	92.92	2.42819	65	55466	142386	59.6
CMAG_317	mag_11413_24_idba_bin_31	Not_novel	Novel	uncultured Clostridia sp. CMAG_317	186801	Bacteria;p__Firmicutes_A;c__Clostridia;o__Christensenellales;f__CAG-74;g__UBA2862;s__	0.81	92.85	3.13598	348	11897	61999	59.1
CMAG_318	mag_11413_15_idba_bin_85	Not_novel	Novel	uncultured Clostridia sp. CMAG_318	186801	Bacteria;p__Firmicutes_A;c__Clostridia;o__Christensenellales;f__UBA1750;g__UBA7102;s__	0.81	99.17	2.6233	156	29403	88601	66.3
CMAG_319	mag_11413_min2k_bin_359	Novel	Novel	uncultured Clostridia sp. CMAG_319	186801	Bacteria;p__Firmicutes_A;c__Clostridia;o__Peptostreptococcales;f__Anaerovoracaceae;g__UBA1191;s__	0.71	94.86	2.04017	138	21314	57935	49.8
CMAG_320	mag_11413_15_idba_bin_135	Novel	Novel	uncultured Ruminococcaceae sp. CMAG_320	541000	Bacteria;p__Firmicutes_A;c__Clostridia;o__Oscillospirales;f__Ruminococcaceae;g__;s__	0.81	81.43	1.535	164	13494	52865	62
CMAG_321	mag_11413_12_idba_bin_34	Novel	Novel	uncultured Clostridia sp. CMAG_321	186801	Bacteria;p__Firmicutes_A;c__Clostridia;o__4C28d-15;f__CAG-727;g__UBA11940;s__	0.83	95.56	1.85161	41	95756	232515	49.4
CMAG_322	mag_11413_15_idba_bin_29	Novel	Novel	uncultured Clostridia sp. CMAG_322	186801	Bacteria;p__Firmicutes_A;c__Clostridia;o__4C28d-15;f__CAG-727;g__UBA7597;s__	0	96.77	2.3321	39	142759	243234	48.3
CMAG_323	mag_11413_min2k_bin_325	Novel	Novel	uncultured Oscillospiraceae sp. CMAG_323	216572	Bacteria;p__Firmicutes_A;c__Clostridia;o__Oscillospirales;f__Oscillospiraceae;g__;s__	3.02	92.97	2.32725	201	17678	63313	66.6
CMAG_324	mag_11413_21_idba_bin_78	Not_novel	Novel	uncultured Neglecta sp. CMAG_324	1924105	Bacteria;p__Firmicutes_A;c__Clostridia;o__Oscillospirales;f__DTU089;g__Neglecta;s__	0	93.94	2.25065	85	50610	131900	58.1
CMAG_325	mag_11413_16_idba_bin_238	Not_novel	Novel	uncultured Neglecta sp. CMAG_325	1924105	Bacteria;p__Firmicutes_A;c__Clostridia;o__Oscillospirales;f__DTU089;g__Neglecta;s__	1.4	90.15	2.00799	237	12436	36141	63.9
CMAG_326	mag_11413_20_idba_bin_175	Novel	Novel	uncultured Ruminococcaceae sp. CMAG_326	541000	Bacteria;p__Firmicutes_A;c__Clostridia;o__Oscillospirales;f__Ruminococcaceae;g__UBA866;s__	0	91.28	2.10232	70	47966	243738	47
CMAG_327	mag_11413_3_idba_bin_121	Novel	Novel	uncultured Ruminococcaceae sp. CMAG_327	541000	Bacteria;p__Firmicutes_A;c__Clostridia;o__Oscillospirales;f__Ruminococcaceae;g__;s__	0	98.66	2.24039	30	117573	254152	46.3
CMAG_328	mag_11413_12_idba_bin_180	Novel	Novel	uncultured Clostridia sp. CMAG_328	186801	Bacteria;p__Firmicutes_A;c__Clostridia;o__Oscillospirales;f__DTU089;g__;s__	0.67	92.12	2.56502	112	37960	109333	61.2
CMAG_329	mag_11413_15_idba_bin_115	Not_novel	Novel	uncultured Neglecta sp. CMAG_329	1924105	Bacteria;p__Firmicutes_A;c__Clostridia;o__Oscillospirales;f__DTU089;g__Neglecta;s__	0.67	86.42	2.13601	118	30254	104793	58.2
CMAG_330	mag_11413_16_idba_bin_111	Novel	Novel	uncultured Oscillospiraceae sp. CMAG_330	216572	Bacteria;p__Firmicutes_A;c__Clostridia;o__Oscillospirales;f__Oscillospiraceae;g__;s__	0.67	93.3	1.79031	148	19776	75757	60.4
CMAG_331	mag_11413_22_idba_bin_3	Novel	Novel	uncultured Clostridia sp. CMAG_331	186801	Bacteria;p__Firmicutes_A;c__Clostridia;o__Oscillospirales;f__CAG-272;g__;s__	1.34	95.97	3.49499	161	32004	320448	53.4
CMAG_332	mag_11413_20_idba_bin_7	Novel	Novel	uncultured Clostridia sp. CMAG_332	186801	Bacteria;p__Firmicutes_A;c__Clostridia;o__4C28d-15;f__CAG-727;g__;s__	0	91.13	1.79708	59	39245	167774	54.1
CMAG_333	mag_11413_min2k_bin_106	Novel	Novel	uncultured Clostridia sp. CMAG_333	186801	Clostridia	1.28	88.86	2.09845	101	40111	103818	44.6
CMAG_334	mag_11413_20_idba_bin_215	Novel	Novel	uncultured Clostridia sp. CMAG_334	186801	Bacteria;p__Firmicutes_A;c__Clostridia;o__4C28d-15;f__CAG-727;g__UBA11940;s__	0.03	88.2	1.66199	45	55912	217200	49.3
CMAG_335	mag_11413_16_idba_bin_59	Not_novel	Novel	uncultured Clostridia sp. CMAG_335	186801	Bacteria;p__Firmicutes_A;c__Clostridia;o__Christensenellales;f__CAG-74;g__UBA2862;s__	2.02	83.55	2.82244	431	10518	48667	59.2
CMAG_336	mag_11413_min2k_bin_310	Novel	Novel	uncultured Clostridia sp. CMAG_336	186801	Bacteria;p__Firmicutes_A;c__Clostridia;o__Peptostreptococcales;f__Anaerovoracaceae;g__CAG-145;s__	0	98.58	1.95657	63	41921	131042	41.7
CMAG_337	mag_11413_11_idba_bin_143	Not_novel	Novel	uncultured Ruminococcaceae sp. CMAG_337	541000	Bacteria;p__Firmicutes_A;c__Clostridia;o__Oscillospirales;f__Ruminococcaceae;g__UBA1448;s__	0.67	97.65	2.69165	42	116495	326516	60.9
CMAG_338	mag_11413_18_idba_bin_142	Novel	Novel	uncultured Oscillospiraceae sp. CMAG_338	216572	Bacteria;p__Firmicutes_A;c__Clostridia;o__Oscillospirales;f__Oscillospiraceae;g__UBA5446;s__	0.29	94.3	2.32732	54	68424	166571	61.5
CMAG_339	mag_11413_13_idba_bin_124	Novel	Novel	uncultured Oscillospiraceae sp. CMAG_339	216572	Bacteria;p__Firmicutes_A;c__Clostridia;o__Oscillospirales;f__Oscillospiraceae;g__UBA5446;s__	0.89	93.25	2.53328	107	37821	123959	59.8
CMAG_340	mag_11413_24_idba_bin_158	Not_novel	Novel	uncultured Clostridia sp. CMAG_340	186801	Bacteria;p__Firmicutes_A;c__Clostridia;o__4C28d-15;f__CAG-727;g__UBA11940;s__	0.05	86.09	1.4585	220	12059	34749	58.8
CMAG_341	mag_11413_1_idba_bin_130	Novel	Novel	uncultured Clostridia sp. CMAG_341	186801	Bacteria;p__Firmicutes_A;c__Clostridia;o__Peptostreptococcales;f__Anaerovoracaceae;g__UBA1191;s__	0	97.87	1.9437	75	40387	126439	42.5
CMAG_342	mag_11413_18_idba_bin_188	Novel	Novel	uncultured Clostridia sp. CMAG_342	186801	Bacteria;p__Firmicutes_A;c__Clostridia;o__4C28d-15;f__UBA1242;g__UBA5489;s__	0	92.13	1.23574	23	83445	174537	35.1
CMAG_343	mag_11413_min2k_bin_500	Novel	Novel	uncultured Ruminococcaceae sp. CMAG_343	541000	Bacteria;p__Firmicutes_A;c__Clostridia;o__Oscillospirales;f__Ruminococcaceae;g__;s__	0.56	90.57	2.22391	56	52487	138357	57.6
CMAG_344	mag_11413_16_idba_bin_187	Novel	Novel	uncultured Clostridia sp. CMAG_344	186801	Bacteria;p__Firmicutes_A;c__Clostridia;o__4C28d-15;f__CAG-552;g__;s__	0	87.92	1.52269	24	125036	327235	48.7
CMAG_345	mag_11413_6_idba_bin_156	Not_novel	Novel	uncultured Neglecta sp. CMAG_345	1924105	Bacteria;p__Firmicutes_A;c__Clostridia;o__Oscillospirales;f__DTU089;g__Neglecta;s__	0.67	96.64	2.32599	65	68581	166381	63.4
CMAG_346	mag_11413_min2k_bin_52	Novel	Novel	uncultured Ruminococcaceae sp. CMAG_346	541000	Bacteria;p__Firmicutes_A;c__Clostridia;o__Oscillospirales;f__Ruminococcaceae;g__UBA3818;s__	0.13	87.92	1.70104	44	57710	273117	50.7
CMAG_347	mag_11413_11_idba_bin_32	Novel	Novel	uncultured Bacilli sp. CMAG_347	91061	Bacteria;p__Firmicutes;c__Bacilli;o__Exiguobacterales;f__;g__;s__	0.23	98.97	2.69693	64	97057	221008	35.1
CMAG_348	mag_11413_20_idba_bin_147	Novel	Novel	uncultured Clostridia sp. CMAG_348	186801	Bacteria;p__Firmicutes_A;c__Clostridia;o__Oscillospirales;f__CAG-382;g__;s__	0	96.06	2.31651	71	51616	206947	55.4
CMAG_349	mag_11413_18_idba_bin_123	Novel	Novel	uncultured Clostridia sp. CMAG_349	186801	Bacteria;p__Firmicutes_A;c__Clostridia;o__4C28d-15;f__CAG-727;g__UBA7597;s__	0	95.97	2.24436	64	62974	173376	56.6
CMAG_350	mag_11413_min2k_bin_113	Novel	Novel	uncultured Clostridia sp. CMAG_350	186801	Bacteria;p__Firmicutes_A;c__Clostridia;o__Oscillospirales;f__;g__;s__	0	84.56	2.13041	71	38657	168462	60.8
CMAG_351	mag_11413_16_idba_bin_129	Novel	Novel	uncultured Clostridia sp. CMAG_351	186801	Bacteria;p__Firmicutes_A;c__Clostridia;o__4C28d-15;f__CAG-727;g__UBA11940;s__	0.03	95.14	1.77339	24	160900	329067	51.5
CMAG_352	mag_11413_18_idba_bin_43	Novel	Novel	uncultured Clostridia sp. CMAG_352	186801	Bacteria;p__Firmicutes_A;c__Clostridia;o__4C28d-15;f__CAG-727;g__;s__	0.05	93.15	2.07709	40	107469	287310	55.8
CMAG_353	mag_11413_16_idba_bin_63	Not_novel	Novel	uncultured Clostridia sp. CMAG_353	186801	Bacteria;p__Firmicutes_A;c__Clostridia;o__Christensenellales;f__UBA1750;g__UBA7102;s__	1.61	95.94	2.67867	145	26961	112435	66.1
CMAG_354	mag_11413_13_idba_bin_144	Novel	Novel	uncultured Neglecta sp. CMAG_354	1924105	Bacteria;p__Firmicutes_A;c__Clostridia;o__Oscillospirales;f__DTU089;g__Neglecta;s__	0	97.99	2.27454	107	36241	83061	58.1
CMAG_355	mag_11413_13_idba_bin_147	Novel	Novel	uncultured Ruminococcaceae sp. CMAG_355	541000	Bacteria;p__Firmicutes_A;c__Clostridia;o__Oscillospirales;f__Ruminococcaceae;g__;s__	0.67	95.25	2.6488	134	38163	97350	58.8
CMAG_356	mag_11413_19_idba_bin_177	Novel	Novel	uncultured Clostridia sp. CMAG_356	186801	Bacteria;p__Firmicutes_A;c__Clostridia;o__4C28d-15;f__UBA3700;g__;s__	0.24	91.61	1.79787	25	141620	268488	51.3
CMAG_357	mag_11413_11_idba_bin_6	Novel	Novel	uncultured Clostridia sp. CMAG_357	186801	Bacteria;p__Firmicutes_A;c__Clostridia;o__4C28d-15;f__CAG-727;g__UBA11940;s__	0	91.75	1.95932	104	27680	100665	52.1
CMAG_358	mag_11413_min2k_bin_81	Novel	Novel	uncultured Clostridia sp. CMAG_358	186801	Bacteria;p__Firmicutes_A;c__Clostridia;o__Christensenellales;f__CAG-74;g__UBA2862;s__	1.61	95.83	2.75352	354	10298	63349	57.6
CMAG_359	mag_11413_18_idba_bin_74	Novel	Novel	uncultured Agathobaculum sp. CMAG_359	2048137	Bacteria;p__Firmicutes_A;c__Clostridia;o__Oscillospirales;f__Butyricicoccaceae;g__Agathobaculum;s__	0.67	95.97	2.82928	120	33845	99699	58.2
CMAG_360	mag_11413_16_idba_bin_134	Novel	Novel	uncultured Clostridia sp. CMAG_360	186801	Bacteria;p__Firmicutes_A;c__Clostridia;o__Oscillospirales;f__Butyricicoccaceae;g__SCN-57-10;s__	0	95.97	2.3713	60	65229	188989	57.1
CMAG_361	mag_11413_9_idba_bin_25	Novel	Novel	uncultured Clostridia sp. CMAG_361	186801	Bacteria;p__Firmicutes_A;c__Clostridia;o__4C28d-15;f__CAG-727;g__UBA11940;s__	0.03	94.76	1.67675	59	52968	254142	56.2
CMAG_362	mag_11413_16_idba_bin_149	Novel	Novel	uncultured Clostridia sp. CMAG_362	186801	Bacteria;p__Firmicutes_A;c__Clostridia;o__4C28d-15;f__CAG-727;g__;s__	0.46	93.56	1.79141	32	99536	301700	57.2
CMAG_363	mag_11413_15_idba_bin_51	Novel	Novel	uncultured Clostridia sp. CMAG_363	186801	Bacteria;p__Firmicutes_A;c__Clostridia;o__4C28d-15;f__CAG-727;g__UBA11940;s__	0.05	95.56	1.9858	44	75111	213286	54.9
CMAG_364	mag_11413_min2k_bin_137	Novel	Novel	uncultured Ruminococcaceae sp. CMAG_364	541000	Bacteria;p__Firmicutes_A;c__Clostridia;o__Oscillospirales;f__Ruminococcaceae;g__;s__	0	94.48	1.98549	43	103017	181362	57.3
CMAG_365	mag_11413_10_idba_bin_137	Not_novel	Novel	uncultured Ruminococcaceae sp. CMAG_365	541000	Bacteria;p__Firmicutes_A;c__Clostridia;o__Oscillospirales;f__Ruminococcaceae;g__UBA1448;s__	0	97.99	2.65211	69	77519	282895	59.3
CMAG_366	mag_11413_18_idba_bin_16	Not_novel	Novel	uncultured Neglecta sp. CMAG_366	1924105	Bacteria;p__Firmicutes_A;c__Clostridia;o__Oscillospirales;f__DTU089;g__Neglecta;s__	0.76	93.18	2.11733	135	26412	57809	60.3
CMAG_367	mag_11413_15_idba_bin_158	Novel	Novel	uncultured Oscillospiraceae sp. CMAG_367	216572	Bacteria;p__Firmicutes_A;c__Clostridia;o__Oscillospirales;f__Oscillospiraceae;g__UBA5446;s__	0.02	95.3	2.71085	40	102601	381312	61.2
CMAG_368	mag_11413_8_idba_bin_18	Not_novel	Novel	uncultured Clostridia sp. CMAG_368	186801	Bacteria;p__Firmicutes_A;c__Clostridia;o__Oscillospirales;f__CAG-272;g__;s__	2.18	82.65	2.9582	482	8036	40099	53.7
CMAG_369	mag_11413_min2k_bin_253	Novel	Novel	uncultured Emergencia sp. CMAG_369	1926556	Bacteria;p__Firmicutes_A;c__Clostridia;o__Peptostreptococcales;f__Anaerovoracaceae;g__Emergencia;s__	0	99.29	2.41263	58	67328	210257	49.1
CMAG_370	mag_11413_7_idba_bin_124	Novel	Novel	uncultured Neglecta sp. CMAG_370	1924105	Bacteria;p__Firmicutes_A;c__Clostridia;o__Oscillospirales;f__DTU089;g__Neglecta;s__	1.34	92.04	1.82846	199	12161	44199	57.7
CMAG_371	mag_11413_24_idba_bin_120	Novel	Novel	uncultured Clostridia sp. CMAG_371	186801	Bacteria;p__Firmicutes_A;c__Clostridia;o__4C28d-15;f__CAG-552;g__;s__	0.86	93.12	1.79873	29	136362	357120	56
CMAG_372	mag_11413_8_idba_bin_110	Not_novel	Novel	Clostridiales bacterium UBA1390 CMAG_372	1950822	Bacteria;p__Firmicutes_A;c__Clostridia;o__Lachnospirales;f__UBA1390;g__UBA1390;s__GCA_002305315.1	1.23	99.33	2.60881	220	17948	54417	49.7
CMAG_373	mag_11413_min2k_bin_118	Novel	Novel	uncultured Clostridia sp. CMAG_373	186801	Bacteria;p__Firmicutes_A;c__Clostridia;o__Oscillospirales;f__DTU089;g__;s__	1.01	96.81	2.26959	58	63192	131365	56.5
CMAG_374	mag_11413_8_idba_bin_97	Novel	Novel	uncultured Clostridia sp. CMAG_374	186801	Bacteria;p__Firmicutes_A;c__Clostridia;o__CAG-41;f__;g__;s__	0	97.76	2.81053	74	62853	208981	47.8
CMAG_375	mag_11413_12_idba_bin_159	Not_novel	Novel	uncultured Clostridia sp. CMAG_375	186801	Bacteria;p__Firmicutes_A;c__Clostridia;o__Christensenellales;f__UBA1750;g__UBA7102;s__	0.81	94.86	2.51934	301	11125	90910	66.1
CMAG_376	mag_11413_4_idba_bin_97	Not_novel	Novel	uncultured Ruminococcaceae sp. CMAG_376	541000	Bacteria;p__Firmicutes_A;c__Clostridia;o__Oscillospirales;f__Ruminococcaceae;g__UBA1448;s__	0	84.17	2.10528	431	5658	24450	59.9
CMAG_377	mag_11413_24_idba_bin_188	Novel	Novel	uncultured Clostridia sp. CMAG_377	186801	Bacteria;p__Firmicutes_A;c__Clostridia;o__4C28d-15;f__CAG-314;g__;s__	0.81	94.76	1.27953	20	103856	258271	51.2
CMAG_378	mag_11413_7_idba_bin_176	Novel	Novel	uncultured Clostridia sp. CMAG_378	186801	Bacteria;p__Firmicutes_A;c__Clostridia;o__Oscillospirales;f__DTU089;g__;s__	1.34	96.64	3.21245	134	36596	113114	61
CMAG_379	mag_11413_min2k_bin_563	Novel	Novel	uncultured Clostridia sp. CMAG_379	186801	Bacteria;p__Firmicutes_A;c__Clostridia;o__Oscillospirales;f__UBA644;g__;s__	0	94.05	1.89644	219	11232	50087	39.1
CMAG_380	mag_11413_14_idba_bin_75	Not_novel	Novel	uncultured Oscillospiraceae sp. CMAG_380	216572	Bacteria;p__Firmicutes_A;c__Clostridia;o__Oscillospirales;f__Oscillospiraceae;g__UBA5446;s__	0.19	91.61	2.49201	124	37486	115921	61.7
CMAG_381	mag_11413_20_idba_bin_183	Novel	Novel	uncultured Candidatus Gastranaerophilales sp. CMAG_381	1906119	Bacteria;p__Cyanobacteriota;c__Vampirovibrionia;o__Gastranaerophilales;f__;g__;s__	0.85	91.28	2.09518	5	852161	932007	37.4
CMAG_382	mag_11413_min2k_bin_187	Novel	Novel	uncultured Clostridia sp. CMAG_382	186801	Bacteria;p__Firmicutes_A;c__Clostridia;o__Oscillospirales;f__;g__;s__	0.17	90.88	1.90086	95	26711	80325	59.5
CMAG_383	mag_11413_17_idba_bin_123	Not_novel	Novel	Clostridiales bacterium UBA1390 CMAG_383	1950822	Bacteria;p__Firmicutes_A;c__Clostridia;o__Lachnospirales;f__UBA1390;g__UBA1390;s__GCA_002305315.1	1.01	93.74	2.39938	322	9407	37294	49.9
CMAG_384	mag_11413_14_idba_bin_117	Novel	Novel	uncultured Clostridia sp. CMAG_384	186801	Bacteria;p__Firmicutes_A;c__Clostridia;o__Oscillospirales;f__DTU089;g__;s__	0	97.99	2.17903	38	98320	225603	52.7
CMAG_385	mag_11413_min2k_bin_225	Novel	Novel	uncultured Clostridia sp. CMAG_385	186801	Bacteria;p__Firmicutes_A;c__Clostridia;o__CAG-41;f__UBA1381;g__UBA4716;s__	0.34	96.38	2.49528	232	15503	88327	46.9
CMAG_386	mag_11413_24_idba_bin_168	Novel	Novel	uncultured Clostridia sp. CMAG_386	186801	Bacteria;p__Firmicutes_A;c__Clostridia;o__4C28d-15;f__CAG-727;g__UBA11940;s__	0.05	93.88	2.01516	59	61274	407841	53.3
CMAG_387	mag_11413_18_idba_bin_113	Not_novel	Novel	uncultured Neglecta sp. CMAG_387	1924105	Bacteria;p__Firmicutes_A;c__Clostridia;o__Oscillospirales;f__DTU089;g__Neglecta;s__	0.27	88.1	2.03682	119	24692	85635	58.2
CMAG_388	mag_11413_14_idba_bin_64	Novel	Novel	uncultured Neglecta sp. CMAG_388	1924105	Bacteria;p__Firmicutes_A;c__Clostridia;o__Oscillospirales;f__DTU089;g__Neglecta;s__	0	95.65	2.20089	132	29865	115783	60.1
CMAG_389	mag_11413_min2k_bin_147	Novel	Novel	uncultured Clostridia sp. CMAG_389	186801	Bacteria;p__Firmicutes_A;c__Clostridia;o__CAG-41;f__UBA1381;g__UBA4716;s__	1.01	97.28	2.5599	195	19743	68204	44.9
CMAG_390	mag_11413_13_idba_bin_66	Novel	Novel	uncultured Clostridia sp. CMAG_390	186801	Bacteria;p__Firmicutes_A;c__Clostridia;o__4C28d-15;f__CAG-727;g__UBA11940;s__	0.05	93.95	1.89274	29	117192	211721	58.3
CMAG_391	mag_11413_min2k_bin_512	Novel	Novel	uncultured Clostridia sp. CMAG_391	186801	Bacteria;p__Firmicutes_A;c__Clostridia;o__4C28d-15;f__UBA1242;g__UBA4626;s__	3.37	83.71	0.96808	16	100126	212970	31.8
CMAG_392	mag_11413_17_idba_bin_20	Novel	Novel	uncultured Oscillospiraceae sp. CMAG_392	216572	Bacteria;p__Firmicutes_A;c__Clostridia;o__Oscillospirales;f__Oscillospiraceae;g__CAG-110;s__	0.67	96.42	2.52756	86	45679	124903	56.5
CMAG_393	mag_11413_24_idba_bin_30	Not_novel	Novel	uncultured Neglecta sp. CMAG_393	1924105	Bacteria;p__Firmicutes_A;c__Clostridia;o__Oscillospirales;f__DTU089;g__Neglecta;s__	1.48	81.82	1.71106	320	7459	21385	60.4
CMAG_394	mag_11413_min2k_bin_192	Novel	Novel	uncultured Ruminococcaceae sp. CMAG_394	541000	Bacteria;p__Firmicutes_A;c__Clostridia;o__Oscillospirales;f__Ruminococcaceae;g__;s__	0.17	89.93	1.82662	125	21686	86880	51.2
CMAG_395	mag_11413_min2k_bin_516	Novel	Novel	uncultured Clostridia sp. CMAG_395	186801	Bacteria;p__Firmicutes_A;c__Clostridia;o__Oscillospirales;f__DTU089;g__CAG-180;s__	0	86.24	1.72303	27	118903	368861	50.1
CMAG_396	mag_11413_10_idba_bin_95	Novel	Novel	uncultured Clostridia sp. CMAG_396	186801	Bacteria;p__Firmicutes_A;c__Clostridia;o__4C28d-15;f__CAG-727;g__UBA11940;s__	0.1	86.88	2.21839	124	30536	96337	54.3
CMAG_397	mag_11413_10_idba_bin_122	Novel	Novel	uncultured Neglecta sp. CMAG_397	1924105	Bacteria;p__Firmicutes_A;c__Clostridia;o__Oscillospirales;f__DTU089;g__Neglecta;s__	0.89	85.54	1.97858	311	8292	31968	55.6
CMAG_398	mag_11413_6_idba_bin_188	Not_novel	Novel	uncultured Clostridia sp. CMAG_398	186801	Bacteria;p__Firmicutes_A;c__Clostridia;o__4C28d-15;f__CAG-727;g__UBA11940;s__	0.81	94.76	1.8621	52	51498	108772	54.5
CMAG_399	mag_11413_12_idba_bin_7	Novel	Novel	uncultured Oscillospiraceae sp. CMAG_399	216572	Bacteria;p__Firmicutes_A;c__Clostridia;o__Oscillospirales;f__Oscillospiraceae;g__UBA5446;s__	0	88.67	2.34845	87	56021	123108	57.9
CMAG_400	mag_11413_20_idba_bin_108	Not_novel	Novel	uncultured Oscillospiraceae sp. CMAG_400	216572	Bacteria;p__Firmicutes_A;c__Clostridia;o__Oscillospirales;f__Oscillospiraceae;g__UBA5446;s__	0.02	92.95	2.33123	75	45225	181963	61.5
CMAG_401	mag_11413_10_idba_bin_7	Not_novel	Novel	uncultured Clostridia sp. CMAG_401	186801	Bacteria;p__Firmicutes_A;c__Clostridia;o__4C28d-15;f__CAG-727;g__UBA11940;s__	0.03	83.06	1.44635	252	8638	35390	59
CMAG_402	mag_11413_12_idba_bin_90	Not_novel	Novel	uncultured Ruminococcaceae sp. CMAG_402	541000	Bacteria;p__Firmicutes_A;c__Clostridia;o__Oscillospirales;f__Ruminococcaceae;g__UBA1448;s__	0	89.4	2.27343	357	8198	38730	59.8
CMAG_403	mag_11413_14_idba_bin_118	Not_novel	Novel	uncultured Clostridia sp. CMAG_403	186801	Bacteria;p__Firmicutes_A;c__Clostridia;o__4C28d-15;f__CAG-727;g__;s__	0.86	89.8	1.74649	81	40888	96627	56.9
CMAG_404	mag_11413_22_idba_bin_112	Not_novel	Novel	Clostridiales bacterium UBA1390 CMAG_404	1950822	Bacteria;p__Firmicutes_A;c__Clostridia;o__Lachnospirales;f__UBA1390;g__UBA1390;s__GCA_002305315.1	1.23	98.66	2.68371	116	32562	111311	49.7
CMAG_405	mag_11413_min2k_bin_332	Novel	Novel	uncultured Clostridia sp. CMAG_405	186801	Bacteria;p__Firmicutes_A;c__Clostridia;o__Oscillospirales;f__CAG-272;g__;s__	0	94.24	1.95493	51	54525	113355	51.4
CMAG_406	mag_11413_22_idba_bin_94	Novel	Novel	uncultured Ruminococcaceae sp. CMAG_406	541000	Bacteria;p__Firmicutes_A;c__Clostridia;o__Oscillospirales;f__Ruminococcaceae;g__UBA1448;s__	0	98.66	2.571	128	28520	90538	59.5
CMAG_407	mag_11413_min2k_bin_524	Novel	Novel	uncultured Clostridia sp. CMAG_407	186801	Bacteria;p__Firmicutes_A;c__Clostridia;o__Christensenellales;f__;g__;s__	0	93.75	1.61385	21	134007	256860	52.4
CMAG_408	mag_11413_19_idba_bin_99	Not_novel	Novel	uncultured Ruminococcaceae sp. CMAG_408	541000	Bacteria;p__Firmicutes_A;c__Clostridia;o__Oscillospirales;f__Ruminococcaceae;g__UBA1448;s__	0.67	97.99	2.58546	131	29954	111804	59.6
CMAG_409	mag_11413_min2k_bin_96	Novel	Novel	uncultured Clostridia sp. CMAG_409	186801	Bacteria;p__Firmicutes_A;c__Clostridia;o__Oscillospirales;f__Butyricicoccaceae;g__;s__	2.35	80.12	1.85926	191	14379	41008	49.7
CMAG_410	mag_11413_6_idba_bin_57	Novel	Novel	uncultured Clostridia sp. CMAG_410	186801	Bacteria;p__Firmicutes_A;c__Clostridia;o__4C28d-15;f__CAG-727;g__;s__	0	89.79	1.63616	125	20790	60321	58.6
CMAG_411	mag_11413_11_idba_bin_98	Not_novel	Novel	uncultured Clostridia sp. CMAG_411	186801	Bacteria;p__Firmicutes_A;c__Clostridia;o__Oscillospirales;f__DTU089;g__;s__	1.12	92.82	2.33277	343	9379	31587	61.3
CMAG_412	mag_11413_8_idba_bin_198	Not_novel	Novel	uncultured Clostridia sp. CMAG_412	186801	Bacteria;p__Firmicutes_A;c__Clostridia;o__Christensenellales;f__UBA1750;g__UBA7102;s__	0.81	99.17	2.73119	67	95823	182984	66
CMAG_413	mag_11413_min2k_bin_111	Not_novel	Novel	uncultured Clostridia sp. CMAG_413	186801	Bacteria;p__Firmicutes_A;c__Clostridia;o__UBA1212;f__UBA11534;g__UBA11534;s__UBA11534	0	94.76	2.56463	50	71364	218723	49.9
CMAG_414	mag_11413_11_idba_bin_132	Novel	Novel	uncultured Clostridia sp. CMAG_414	186801	Bacteria;p__Firmicutes_A;c__Clostridia;o__Christensenellales;f__UBA1750;g__UBA7102;s__	0.81	99.17	2.7795	56	98210	240220	66
CMAG_415	mag_11413_10_idba_bin_170	Not_novel	Novel	uncultured Clostridia sp. CMAG_415	186801	Bacteria;p__Firmicutes_A;c__Clostridia;o__4C28d-15;f__CAG-727;g__;s__	0.05	93.15	1.56021	46	59566	147839	57.3
CMAG_416	mag_11413_8_idba_bin_129	Novel	Novel	uncultured Clostridia sp. CMAG_416	186801	Bacteria;p__Firmicutes_A;c__Clostridia;o__Christensenellales;f__CAG-74;g__;s__	0.27	95.7	3.2742	327	15460	67915	59
CMAG_417	mag_11413_20_idba_bin_190	Not_novel	Novel	uncultured Clostridia sp. CMAG_417	186801	Bacteria;p__Firmicutes_A;c__Clostridia;o__4C28d-15;f__CAG-727;g__UBA11940;s__	0.05	93.95	1.8059	36	84201	213884	58.1
CMAG_418	mag_11413_16_idba_bin_248	Not_novel	Novel	uncultured Ruminococcaceae sp. CMAG_418	541000	Bacteria;p__Firmicutes_A;c__Clostridia;o__Oscillospirales;f__Ruminococcaceae;g__UBA1448;s__	0.67	85.41	1.98719	439	5591	16609	59.8
CMAG_419	mag_11413_9_idba_bin_69	Novel	Novel	uncultured Clostridia sp. CMAG_419	186801	Bacteria;p__Firmicutes_A;c__Clostridia;o__4C28d-15;f__CAG-727;g__;s__	0.05	92.94	1.84938	51	70520	142514	52.9
CMAG_420	mag_11413_2_idba_bin_40	Novel	Novel	uncultured Clostridia sp. CMAG_420	186801	Bacteria;p__Firmicutes_A;c__Clostridia;o__Oscillospirales;f__DTU089;g__;s__	0.02	90.01	2.01932	195	15130	84902	41.7
CMAG_421	mag_11413_18_idba_bin_105	Novel	Novel	uncultured Butyricicoccus sp. CMAG_421	580596	Bacteria;p__Firmicutes_A;c__Clostridia;o__Oscillospirales;f__Butyricicoccaceae;g__Butyricicoccus;s__	0	99.33	2.17514	50	143428	539583	35.4
CMAG_422	mag_11413_1_idba_bin_7	Novel	Novel	uncultured Ruminococcaceae sp. CMAG_422	541000	Bacteria;p__Firmicutes_A;c__Clostridia;o__Oscillospirales;f__Ruminococcaceae;g__UBA1448;s__	0	98.66	2.77593	83	50796	159196	54.4
CMAG_423	mag_11413_9_idba_bin_102	Not_novel	Novel	uncultured Ruminococcaceae sp. CMAG_423	541000	Bacteria;p__Firmicutes_A;c__Clostridia;o__Oscillospirales;f__Ruminococcaceae;g__UBA1448;s__	0	94.85	2.4182	243	14193	49405	59.7
CMAG_424	mag_11413_16_idba_bin_83	Not_novel	Novel	uncultured Clostridia sp. CMAG_424	186801	Bacteria;p__Firmicutes_A;c__Clostridia;o__4C28d-15;f__CAG-727;g__UBA7597;s__	0	95.94	2.21739	92	39867	121759	56.6
CMAG_425	mag_11413_15_idba_bin_59	Novel	Novel	uncultured Ruminococcaceae sp. CMAG_425	541000	Bacteria;p__Firmicutes_A;c__Clostridia;o__Oscillospirales;f__Ruminococcaceae;g__UBA1448;s__	0.34	96.59	2.56397	259	14684	43714	61.1
CMAG_426	mag_11413_16_idba_bin_116	Novel	Novel	uncultured Clostridia sp. CMAG_426	186801	Bacteria;p__Firmicutes_A;c__Clostridia;o__Oscillospirales;f__DTU089;g__;s__	0.67	95.97	2.53206	82	58140	106537	59.6
CMAG_427	mag_11413_min2k_bin_34	Novel	Novel	uncultured Clostridia sp. CMAG_427	186801	Bacteria;p__Firmicutes_A;c__Clostridia;o__Peptostreptococcales;f__Anaerovoracaceae;g__CAG-145;s__	2.48	85.07	1.56007	265	6922	25687	47.7
CMAG_428	mag_11413_22_idba_bin_89	Novel	Novel	uncultured Ruminococcaceae sp. CMAG_428	541000	Bacteria;p__Firmicutes_A;c__Clostridia;o__Oscillospirales;f__Ruminococcaceae;g__D5;s__	0	97.32	2.03401	47	79077	252665	58.7
CMAG_429	mag_11413_16_idba_bin_213	Novel	Novel	uncultured Clostridia sp. CMAG_429	186801	Bacteria;p__Firmicutes_A;c__Clostridia;o__4C28d-15;f__CAG-552;g__;s__	8.95	82.7	2.05829	338	9552	44095	52.7
CMAG_430	mag_11413_6_idba_bin_41	Novel	Novel	uncultured Clostridia sp. CMAG_430	186801	Bacteria;p__Firmicutes_A;c__Clostridia;o__CAG-41;f__UBA1381;g__;s__	0	98.66	2.64402	82	56405	169485	48.6
CMAG_431	mag_11413_15_idba_bin_10	Novel	Novel	uncultured Clostridia sp. CMAG_431	186801	Bacteria;p__Firmicutes_A;c__Clostridia;o__Christensenellales;f__CAG-74;g__UBA2862;s__	2.69	96.37	3.11708	89	78842	299341	62.2
CMAG_432	mag_11413_11_idba_bin_200	Novel	Novel	uncultured Clostridia sp. CMAG_432	186801	Bacteria;p__Firmicutes_A;c__Clostridia;o__Christensenellales;f__CAG-74;g__UBA2862;s__	2.42	95.54	2.79935	159	27276	96777	59.7
CMAG_433	mag_11413_min2k_bin_499	Novel	Novel	uncultured Clostridia sp. CMAG_433	186801	Bacteria;p__Firmicutes_A;c__Clostridia;o__Peptostreptococcales;f__Anaerovoracaceae;g__;s__	1.65	97.16	2.2456	184	18131	68053	51.4
CMAG_434	mag_11413_24_idba_bin_190	Novel	Novel	uncultured Clostridia sp. CMAG_434	186801	Bacteria;p__Firmicutes_A;c__Clostridia;o__Christensenellales;f__;g__;s__	0.81	97.98	2.58356	173	25299	82525	47
CMAG_435	mag_11413_min2k_bin_397	Novel	Novel	uncultured Butyricicoccus sp. CMAG_435	580596	Bacteria;p__Firmicutes_A;c__Clostridia;o__Oscillospirales;f__Butyricicoccaceae;g__Butyricicoccus;s__	0.56	91.44	2.09995	66	46631	133429	57.7
CMAG_436	mag_11413_16_idba_bin_123	Not_novel	Not_novel	Ruminococcus sp. UBA1409 CMAG_436	1947405	Bacteria;p__Firmicutes_A;c__Clostridia;o__Oscillospirales;f__Ruminococcaceae;g__UBA1409;s__GCA_002305045.1	0.27	92.62	1.83051	71	105933	303749	50.9
CMAG_437	mag_11413_20_idba_bin_166	Not_novel	Novel	uncultured Clostridia sp. CMAG_437	186801	Bacteria;p__Firmicutes_A;c__Clostridia;o__Christensenellales;f__UBA1750;g__UBA7102;s__	0.81	99.17	2.6912	66	79503	360704	66.2
CMAG_438	mag_11413_23_idba_bin_47	Not_novel	Novel	Firmicutes bacterium CAG_94 CMAG_438	1262989	Bacteria;p__Firmicutes_A;c__Clostridia;o__Oscillospirales;f__DTU089;g__Neglecta;s__GCA_000435395.1	1.46	92.07	2.15374	185	18293	58982	62
CMAG_439	mag_11413_11_idba_bin_178	Not_novel	Novel	uncultured Clostridia sp. CMAG_439	186801	Bacteria;p__Firmicutes_A;c__Clostridia;o__Christensenellales;f__CAG-74;g__;s__	2.62	94.35	3.13467	362	11810	49665	59.1
CMAG_440	mag_11413_15_idba_bin_93	Not_novel	Novel	uncultured Clostridia sp. CMAG_440	186801	Bacteria;p__Firmicutes_A;c__Clostridia;o__4C28d-15;f__CAG-727;g__UBA11940;s__	0.03	95.16	1.80818	30	138336	313996	51.4
CMAG_441	mag_11413_min2k_bin_196	Novel	Novel	uncultured Clostridia sp. CMAG_441	186801	Bacteria;p__Firmicutes_A;c__Clostridia;o__Oscillospirales;f__DTU089;g__;s__	2.01	96.31	2.45192	79	57041	156603	56.1
CMAG_442	mag_11413_4_idba_bin_20	Novel	Novel	uncultured Clostridia sp. CMAG_442	186801	Bacteria;p__Firmicutes_A;c__Clostridia;o__4C28d-15;f__CAG-727;g__;s__	0.05	93.55	1.72482	60	41544	117053	56.6
CMAG_443	mag_11413_min2k_bin_223	Novel	Novel	uncultured Clostridia sp. CMAG_443	186801	Bacteria;p__Firmicutes_A;c__Clostridia;o__4C28d-15;f__CAG-727;g__UBA11940;s__	0	81.59	1.47748	120	16303	68566	63.3
CMAG_444	mag_11413_min2k_bin_441	Novel	Novel	uncultured Clostridia sp. CMAG_444	186801	Bacteria;p__Firmicutes_A;c__Clostridia;o__4C28d-15;f__UBA1242;g__UBA11517;s__	1.12	82.58	1.18932	128	14323	35792	36.1
CMAG_445	mag_11413_16_idba_bin_177	Novel	Novel	uncultured Oscillospiraceae sp. CMAG_445	216572	Bacteria;p__Firmicutes_A;c__Clostridia;o__Oscillospirales;f__Oscillospiraceae;g__;s__	3.69	86.77	2.28014	288	11179	38308	61.7
CMAG_446	mag_11413_9_idba_bin_132	Not_novel	Novel	uncultured Ruminococcaceae sp. CMAG_446	541000	Bacteria;p__Firmicutes_A;c__Clostridia;o__Oscillospirales;f__Ruminococcaceae;g__UBA1375;s__	0.89	94.85	1.77897	203	12141	66716	53.2
CMAG_447	mag_11413_14_idba_bin_102	Novel	Novel	uncultured Clostridia sp. CMAG_447	186801	Bacteria;p__Firmicutes_A;c__Clostridia;o__Oscillospirales;f__Butyricicoccaceae;g__;s__	0	97.32	2.62254	85	50056	205682	57.9
CMAG_448	mag_11413_10_idba_bin_176	Novel	Novel	uncultured Clostridia sp. CMAG_448	186801	Bacteria;p__Firmicutes_A;c__Clostridia;o__Oscillospirales;f__DTU089;g__UBA1691;s__	0.67	97.32	2.56943	30	148609	335576	55.1
CMAG_449	mag_11413_min2k_bin_141	Novel	Novel	uncultured Oscillospiraceae sp. CMAG_449	216572	Bacteria;p__Firmicutes_A;c__Clostridia;o__Oscillospirales;f__Oscillospiraceae;g__;s__	2.01	91.61	1.6304	187	11075	44146	49.7
CMAG_450	mag_11413_min2k_bin_258	Novel	Novel	uncultured Oscillospiraceae sp. CMAG_450	216572	Bacteria;p__Firmicutes_A;c__Clostridia;o__Oscillospirales;f__Oscillospiraceae;g__;s__	4.59	92.91	2.37037	136	25644	90709	66.6
CMAG_451	mag_11413_18_idba_bin_13	Novel	Novel	uncultured Clostridia sp. CMAG_451	186801	Bacteria;p__Firmicutes_A;c__Clostridia;o__Oscillospirales;f__DTU089;g__;s__	0.67	97.99	2.76414	58	73521	198038	60.6
CMAG_452	mag_11413_min2k_bin_47	Novel	Novel	uncultured Clostridia sp. CMAG_452	186801	Bacteria;p__Firmicutes_A;c__Clostridia;o__Peptostreptococcales;f__Anaerovoracaceae;g__;s__	1.42	96.1	2.1751	248	12544	35081	48
CMAG_453	mag_11413_1_idba_bin_4	Novel	Novel	uncultured Neglecta sp. CMAG_453	1924105	Bacteria;p__Firmicutes_A;c__Clostridia;o__Oscillospirales;f__DTU089;g__Neglecta;s__	0	97.32	2.23819	54	76891	134098	63.6
CMAG_454	mag_11413_17_idba_bin_53	Not_novel	Novel	uncultured Neglecta sp. CMAG_454	1924105	Bacteria;p__Firmicutes_A;c__Clostridia;o__Oscillospirales;f__DTU089;g__Neglecta;s__	0.84	90.79	2.07054	148	22366	60271	60.2
CMAG_455	mag_11413_8_idba_bin_196	Novel	Novel	uncultured Clostridia sp. CMAG_455	186801	Bacteria;p__Firmicutes_A;c__Clostridia;o__4C28d-15;f__CAG-727;g__UBA11940;s__	0.05	94.76	2.11482	48	110066	259353	51.3
CMAG_456	mag_11413_19_idba_bin_116	Not_novel	Novel	uncultured Neglecta sp. CMAG_456	1924105	Bacteria;p__Firmicutes_A;c__Clostridia;o__Oscillospirales;f__DTU089;g__Neglecta;s__	1.51	91.12	2.12509	139	25576	78667	60.2
CMAG_457	mag_11413_min2k_bin_6	Novel	Novel	uncultured Clostridia sp. CMAG_457	186801	Bacteria;p__Firmicutes_A;c__Clostridia;o__Christensenellales;f__;g__;s__	1.08	89.92	2.96064	51	86523	195934	56.7
CMAG_458	mag_11413_11_idba_bin_80	Novel	Novel	uncultured Clostridia sp. CMAG_458	186801	Bacteria;p__Firmicutes_A;c__Clostridia;o__4C28d-15;f__CAG-727;g__UBA11940;s__	0.03	95.51	1.52606	27	123451	175883	56.1
CMAG_459	mag_11413_14_idba_bin_193	Not_novel	Novel	uncultured Ruminococcaceae sp. CMAG_459	541000	Bacteria;p__Firmicutes_A;c__Clostridia;o__Oscillospirales;f__Ruminococcaceae;g__UBA1448;s__	0	90.35	2.60657	272	17606	62786	54.4
CMAG_460	mag_11413_min2k_bin_558	Novel	Novel	uncultured Clostridia sp. CMAG_460	186801	Bacteria;p__Firmicutes_A;c__Clostridia;o__Christensenellales;f__CAG-74;g__UBA2862;s__	1.61	82.79	2.3404	362	7811	32816	59.9
CMAG_461	mag_11413_8_idba_bin_61	Not_novel	Novel	uncultured Clostridia sp. CMAG_461	186801	Bacteria;p__Firmicutes_A;c__Clostridia;o__4C28d-15;f__UBA3700;g__;s__	0.24	91.61	1.85853	115	26118	196081	50.9
CMAG_462	mag_11413_12_idba_bin_203	Novel	Novel	uncultured Agathobaculum sp. CMAG_462	2048137	Bacteria;p__Firmicutes_A;c__Clostridia;o__Oscillospirales;f__Butyricicoccaceae;g__Agathobaculum;s__	0.75	97.16	2.6163	137	32941	111645	57.4
CMAG_463	mag_11413_min2k_bin_146	Not_novel	Novel	Ruminococcaceae bacterium UBA1375 CMAG_463	1952280	Bacteria;p__Firmicutes_A;c__Clostridia;o__Oscillospirales;f__Ruminococcaceae;g__UBA1375;s__GCA_002305795.1	2.01	87.29	2.13082	207	16854	89792	53.8
CMAG_464	mag_11413_14_idba_bin_61	Novel	Novel	uncultured Clostridia sp. CMAG_464	186801	Bacteria;p__Firmicutes_A;c__Clostridia;o__4C28d-15;f__CAG-727;g__;s__	0.02	92.29	1.99638	82	48377	201188	52.9
CMAG_465	mag_11413_3_idba_bin_58	Novel	Novel	uncultured Ruminococcaceae sp. CMAG_465	541000	Bacteria;p__Firmicutes_A;c__Clostridia;o__Oscillospirales;f__Ruminococcaceae;g__UBA1375;s__	0	99.11	1.99814	23	218855	425354	52.9
CMAG_466	mag_11413_6_idba_bin_56	Novel	Novel	uncultured Clostridia sp. CMAG_466	186801	Bacteria;p__Firmicutes_A;c__Clostridia;o__4C28d-15;f__CAG-727;g__UBA11940;s__	0	95.56	1.85614	37	120954	408311	51.4
CMAG_467	mag_11413_8_idba_bin_76	Novel	Novel	uncultured Clostridia sp. CMAG_467	186801	Bacteria;p__Firmicutes_A;c__Clostridia;o__4C28d-15;f__CAG-727;g__;s__	0.02	84.72	1.37445	188	9353	46633	59
CMAG_468	mag_11413_10_idba_bin_11	Novel	Novel	uncultured Clostridia sp. CMAG_468	186801	Bacteria;p__Firmicutes_A;c__Clostridia;o__4C28d-15;f__CAG-727;g__UBA11940;s__	0.83	82.22	1.92042	174	23323	96859	54.8
CMAG_469	mag_11413_min2k_bin_417	Novel	Novel	uncultured Clostridia sp. CMAG_469	186801	Bacteria;p__Firmicutes_A;c__Clostridia;o__CAG-41;f__UBA1381;g__UBA4716;s__	1.68	90.01	2.14354	225	12596	32730	48.7
